# Supplementary material for: Electron Scattering from 1-Methyl-5-Nitroimidazole: Cross-Sections for Modeling Electron Transport through Potential Radiosensitizers
Source: Int J Mol Sci. 2023 Jul 29;24(15):12182. doi: 10.3390/ijms241512182 (PMC10418670; doi:10.3390/ijms241512182)
Supplement: Supplementary file 1 [file ijms-24-12182-s001.zip]

Archive with 2 entries (2 files):
- Table S1. Calculated elastic electron scattering by 1M5NI cross sections.xlsx
- Table S2. Calculated rotational excitation cross sections by electron impact on 1M5NI.xlsx
