# Supplementary material for: Electron Scattering from 1-Methyl-5-Nitroimidazole: Cross-Sections for Modeling Electron Transport through Potential Radiosensitizers
Source: Int J Mol Sci. 2023 Jul 29;24(15):12182. doi: 10.3390/ijms241512182 (PMC10418670; doi:10.3390/ijms241512182)
Supplement: Supplementary file 1 [file ijms-24-12182-s001.zip › Table S1. Calculated elastic electron scattering by 1M5NI cross sections.xlsx]

## Sheet: Hoja1
Differential elastic cross section by electron impact on 1M5NI in 10-20m2/sr
Calculation method	SMC																		IAM-SCARI
Incident electron energy (eV)	0.1	0.15	0.2	0.3	0.4	0.5	0.7	1	1.5	2	3	4	5	7	10	12	15		15	20	30	40	50	70	100	150	200	300	400	500	700	1000
Angle (degrees)
0	30.0722	22.9267	20.033	18.3227	17.7271	17.0263	15.6352	14.5798	16.0757	26.9485	21.6817	25.5323	31.3405	41.6002	79.7246	85.5392	96.8033		122.36	167.16	233.24	285.6	327.6	397.6	470.4	560	627.2	728	795.2	854	929.6	1005.2
1	30.0731	22.9281	20.0349	18.3259	17.7314	17.0317	15.6427	14.5892	16.084	26.9461	21.6757	25.5229	31.3188	41.5411	79.545	85.3256	96.5184		117.32	159.88	221.76	268.8	308	369.6	431.2	504	557.2	624.4	666.4	697.2	725.2	736.4
2	30.0758	22.9321	20.0407	18.3352	17.7442	17.048	15.6652	14.6171	16.1087	26.9386	21.6577	25.4947	31.2538	41.3641	79.0083	84.6878	95.6686		112	151.76	209.16	251.16	285.6	336	386.4	436.8	470.4	501.2	506.8	506.8	481.6	431.2
3	30.0803	22.9388	20.0502	18.3508	17.7655	17.0749	15.7023	14.6634	16.1496	26.9258	21.6275	25.4475	31.1454	41.0709	78.1216	83.6348	94.2679		106.68	143.64	195.44	231.84	260.4	299.6	336	364	375.2	372.4	352.8	327.6	273	203.28
4	30.0866	22.9481	20.0636	18.3725	17.7952	17.1123	15.754	14.7276	16.2058	26.9074	21.5848	25.3808	30.9939	40.6638	76.8959	82.1815	92.3396		101.08	134.96	181.16	211.96	234.92	264.6	285.6	294	288.4	257.88	222.6	189.28	135.8	85.4
5	30.0947	22.96	20.0806	18.4002	17.833	17.16	15.8197	14.809	16.2768	26.8827	21.5291	25.2942	30.7994	40.1462	75.3469	80.3483	89.9154		95.48	126.28	166.6	191.52	208.88	228.2	235.48	227.08	208.88	166.6	129.92	101.08	64.96	41.44
6	30.1045	22.9745	20.1013	18.4338	17.8788	17.2177	15.899	14.9069	16.3613	26.8511	21.4601	25.187	30.5621	39.5223	73.4938	78.1604	87.0345		89.88	117.32	151.76	171.08	183.12	192.92	189.56	169.12	144.76	101.92	72.52	54.04	36.12	27.636
7	30.1161	22.9915	20.1256	18.473	17.9323	17.2849	15.9911	15.0202	16.4581	26.8116	21.377	25.0586	30.2823	38.7974	71.3596	75.6478	83.7429		84.28	108.64	137.2	150.92	158.48	160.16	148.68	121.52	96.32	60.76	42	32.76	25.844	20.412
8	30.1294	23.011	20.1533	18.5178	17.993	17.3611	16.0955	15.148	16.5659	26.7634	21.2793	24.9081	29.9605	37.9772	68.9702	72.8443	80.092		78.68	99.68	122.64	131.88	134.96	130.48	113.4	84.56	62.44	37.8	28	24.22	20.244	14.476
9	30.1444	23.0329	20.1844	18.5678	18.0608	17.446	16.2112	15.2889	16.6828	26.7054	21.1662	24.7347	29.5971	37.0684	66.3542	69.7868	76.1377		73.36	91.28	108.92	113.96	113.4	104.16	84.84	57.68	40.88	25.956	21.784	19.74	15.428	10.696
10	30.161	23.0572	20.2188	18.6228	18.1351	17.5388	16.3374	15.4415	16.8073	26.6363	21.037	24.5376	29.1928	36.0782	63.5421	66.5145	71.9385		68.04	83.16	96.04	97.16	94.08	81.76	61.88	39.48	27.804	20.356	18.228	16.016	11.592	8.876
11	30.1793	23.0837	20.2562	18.6825	18.2155	17.639	16.473	15.6043	16.9373	26.5551	20.891	24.316	28.7483	35.0144	60.5661	63.0686	67.555		63	75.32	83.72	82.04	77	63.28	44.8	27.496	20.72	17.332	15.204	12.6	9.212	7.728
12	30.1991	23.1123	20.2967	18.7467	18.3016	17.7459	16.6169	15.7758	17.0708	26.4605	20.7274	24.069	28.2647	33.8852	57.4593	59.4909	63.0476		57.96	67.76	72.52	68.6	62.16	48.16	32.48	20.384	16.968	14.98	12.32	9.94	7.924	6.328
13	30.2205	23.1431	20.3399	18.815	18.3927	17.8586	16.7681	15.9541	17.2056	26.3511	20.5455	23.796	27.7429	32.6991	54.2551	55.8233	58.4759		53.2	60.76	62.16	56.56	49.56	36.4	23.744	16.324	14.84	12.712	9.884	8.204	7	4.76
14	30.2433	23.1758	20.3857	18.8869	18.4884	17.9766	16.9253	16.1377	17.3397	26.2258	20.3448	23.4964	27.1844	31.465	50.9867	52.107	53.8974		48.72	54.04	52.92	46.2	39.2	27.496	18.06	14	13.244	10.556	8.148	7.14	5.964	3.528
15	30.2676	23.2104	20.4339	18.9623	18.588	18.0989	17.0872	16.3245	17.4708	26.0832	20.1247	23.1698	26.5907	30.1918	47.6868	48.3819	49.366		44.52	47.88	44.8	37.52	30.8	20.972	14.476	12.572	11.76	8.708	7	6.384	4.76	2.7552
16	30.2933	23.2468	20.4844	19.0406	18.691	18.2246	17.2525	16.5127	17.5966	25.9223	19.8847	22.8159	25.9634	28.8885	44.3868	44.6859	44.9316		40.32	42.28	37.52	30.24	24.164	16.324	12.32	11.452	10.248	7.308	6.244	5.6	3.668	2.3268
17	30.3204	23.2848	20.537	19.1215	18.7966	18.353	17.42	16.7005	17.7148	25.7418	19.6247	22.4346	25.3045	27.5642	41.1164	41.0542	40.6388		36.68	37.24	31.36	24.332	19.012	13.16	10.976	10.36	8.764	6.328	5.6	4.732	2.856	2.0412
18	30.3487	23.3243	20.5914	19.2045	18.9043	18.4831	17.5882	16.8858	17.8235	25.5408	19.3443	22.0261	24.6161	26.2277	37.9035	37.519	36.5268		33.04	32.48	26.04	19.544	15.148	11.088	10.08	9.24	7.476	5.656	4.928	3.864	2.31	1.8228
19	30.3782	23.3652	20.6473	19.2892	19.0133	18.614	17.7557	17.0668	17.9203	25.3184	19.0437	21.5908	23.9008	24.8876	34.7734	34.1089	32.6284		29.96	28.28	21.532	15.764	12.32	9.744	9.38	8.12	6.384	5.096	4.2	3.052	1.9768	1.6576
20	30.4089	23.4074	20.7047	19.3751	19.123	18.7447	17.9213	17.2416	18.0032	25.0738	18.723	21.1293	23.161	23.5522	31.7489	30.8488	28.9702		26.908	24.584	17.808	12.852	10.304	8.876	8.708	7.056	5.544	4.592	3.472	2.436	1.7444	1.5148
21	30.4407	23.4507	20.7632	19.4618	19.2326	18.8743	18.0834	17.4084	18.0704	24.8063	18.3825	20.6425	22.3995	22.2293	28.85	27.7597	25.5724		24.164	21.308	14.756	10.668	8.904	8.26	8.008	6.104	4.928	4.06	2.828	2.0048	1.5596	1.3412
22	30.4735	23.495	20.8227	19.5489	19.3415	19.0019	18.2407	17.5653	18.12	24.5156	18.0227	20.1316	21.6193	20.9264	26.0936	24.8585	22.4488		21.672	18.452	12.292	9.072	7.952	7.784	7.252	5.32	4.452	3.5	2.282	1.7136	1.414	1.1256
23	30.5072	23.5401	20.8828	19.6358	19.449	19.1265	18.392	17.7106	18.1503	24.2012	17.6445	19.5979	20.8235	19.6504	23.4935	22.1578	19.607		19.376	15.96	10.36	7.896	7.308	7.364	6.524	4.676	4.06	2.94	1.8816	1.5092	1.302	0.9044
24	30.5419	23.5858	20.9433	19.7221	19.5543	19.2472	18.5358	17.8426	18.1599	23.8632	17.2487	19.0432	20.0155	18.4075	21.0607	19.6663	17.049		17.332	13.804	8.848	7.084	6.86	6.916	5.796	4.172	3.696	2.4416	1.5988	1.3468	1.2012	0.728
25	30.5773	23.6321	21.004	19.8073	19.6567	19.3631	18.6709	17.9599	18.1475	23.5016	16.8365	18.4693	19.1986	17.2034	18.8029	17.3889	14.7715		15.512	11.984	7.672	6.524	6.524	6.44	5.124	3.78	3.332	2.016	1.3972	1.218	1.0836	0.602
26	30.6136	23.6788	21.0646	19.8909	19.7556	19.4733	18.796	18.0609	18.112	23.1167	16.409	17.8783	18.3763	16.0431	16.7248	15.3268	12.7668		13.86	10.444	6.804	6.132	6.244	5.936	4.536	3.472	2.94	1.6772	1.2432	1.1144	0.9436	0.5012
27	30.6504	23.7258	21.1249	19.9725	19.8502	19.5769	18.9101	18.1443	18.0524	22.7089	15.9676	17.2726	17.5521	14.9307	14.8283	13.4776	11.0227		12.432	9.156	6.188	5.852	5.964	5.432	4.032	3.164	2.5844	1.4252	1.12	1.0332	0.7952	0.4116
28	30.6879	23.7727	21.1846	20.0515	19.94	19.673	19.012	18.209	17.968	22.279	15.5141	16.6546	16.7295	13.87	13.1129	11.8362	9.52409		11.144	8.092	5.712	5.6	5.684	4.928	3.612	2.884	2.226	1.2376	1.0192	0.9632	0.6608	0.3332
29	30.7259	23.8197	21.2434	20.1276	20.0241	19.7609	19.1007	18.2538	17.8584	21.8278	15.0501	16.0269	15.9119	12.8636	11.5753	10.3946	8.25311		10.024	7.224	5.376	5.404	5.376	4.452	3.248	2.618	1.9012	1.0976	0.938	0.8904	0.5572	0.2828
30	30.7643	23.8663	21.3011	20.2002	20.1021	19.8398	19.1751	18.2779	17.7233	21.3564	14.5773	15.3922	15.1029	11.9138	10.2104	9.14261	7.18998		9.072	6.524	5.152	5.208	5.04	4.004	2.968	2.3464	1.6184	0.9856	0.8708	0.8092	0.4816	0.2618
31	30.8031	23.9126	21.3575	20.2689	20.1733	19.9089	19.2345	18.2804	17.5627	20.866	14.0978	14.7533	14.3057	11.0219	9.0109	8.06805	6.31372		8.232	5.992	4.956	5.012	4.704	3.584	2.7188	2.0804	1.3776	0.896	0.8176	0.7168	0.4172	0.26096
32	30.8422	23.9583	21.4123	20.3334	20.2371	19.9676	19.2781	18.2607	17.3767	20.358	13.6134	14.113	13.5235	10.1888	7.96806	7.15741	5.60275		7.532	5.544	4.816	4.788	4.368	3.248	2.506	1.8284	1.1816	0.8204	0.7672	0.6216	0.3612	0.26012
33	30.8815	24.0033	21.4653	20.3931	20.2929	20.0152	19.305	18.2184	17.1657	19.834	13.1263	13.4742	12.7593	9.41444	7.07175	6.39608	5.0355		6.944	5.208	4.676	4.536	4.004	2.94	2.31	1.5932	1.0276	0.756	0.7112	0.5348	0.3052	0.24724
34	30.9209	24.0474	21.5161	20.4477	20.3403	20.0511	19.3149	18.1531	16.9303	19.2956	12.6384	12.8396	12.0158	8.69848	6.31087	5.76885	4.59094		6.44	4.956	4.564	4.284	3.668	2.6712	2.128	1.3832	0.9072	0.7056	0.6468	0.462	0.26124	0.224
35	30.9603	24.0905	21.5647	20.4967	20.3788	20.0748	19.307	18.0647	16.6713	18.7446	12.1518	12.2119	11.2956	8.03986	5.67356	5.2602	4.24899		6.02	4.788	4.424	4.032	3.36	2.45	1.9516	1.1984	0.812	0.6664	0.5796	0.4088	0.23212	0.19936
36	30.9998	24.1325	21.6106	20.5399	20.4079	20.0858	19.2811	17.9532	16.3897	18.1829	11.6684	11.5938	10.6011	7.43708	5.14756	4.85474	3.99091		5.684	4.648	4.284	3.78	3.08	2.2596	1.7836	1.0444	0.7364	0.63	0.5096	0.3668	0.22036	0.1806
37	31.0391	24.1731	21.6539	20.5768	20.4271	20.0837	19.2367	17.8187	16.0867	17.6126	11.1904	10.9878	9.93416	6.88819	4.7204	4.53744	3.79958		5.404	4.536	4.144	3.5	2.828	2.0944	1.6156	0.9156	0.6748	0.5964	0.448	0.3304	0.22008	0.16912
38	31.0782	24.2123	21.6941	20.6071	20.4361	20.0682	19.1738	17.6616	15.7634	17.0356	10.7195	10.3961	9.29656	6.39089	4.37974	4.29395	3.65972		5.208	4.452	4.004	3.248	2.5844	1.946	1.4616	0.8092	0.6216	0.5628	0.3948	0.294	0.22148	0.16072
39	31.1171	24.2499	21.7311	20.6306	20.4347	20.0388	19.0921	17.4822	15.4215	16.454	10.2575	9.82089	8.68971	5.94256	4.11352	4.11083	3.55798		5.04	4.396	3.836	3.024	2.38	1.8144	1.3132	0.7224	0.5768	0.5236	0.3556	0.26124	0.21756	0.15064
40	31.1557	24.2857	21.7647	20.6469	20.4224	19.9954	18.9917	17.2811	15.0624	15.87	9.80609	9.26414	8.1147	5.54034	3.91019	3.97568	3.48298		4.9	4.34	3.64	2.7944	2.2036	1.6912	1.176	0.6552	0.5376	0.4788	0.3248	0.23016	0.20552	0.13748
41	31.1938	24.3197	21.7947	20.6557	20.399	19.9379	18.8727	17.0591	14.6878	15.2856	9.36689	8.72756	7.57233	5.1812	3.75886	3.87734	3.42532		4.816	4.284	3.472	2.5928	2.0468	1.5736	1.05	0.5992	0.5068	0.434	0.2968	0.2058	0.18872	0.12264
42	31.2315	24.3516	21.821	20.6569	20.3643	19.866	18.7352	16.817	14.2995	14.703	8.94126	8.21264	7.06309	4.86198	3.64947	3.80595	3.37751		4.732	4.228	3.304	2.4108	1.9124	1.4616	0.938	0.5516	0.4816	0.392	0.27384	0.19124	0.17192	0.10976
43	31.2687	24.3815	21.8433	20.6502	20.3181	19.7797	18.5795	16.5557	13.8994	14.1241	8.53047	7.72064	6.58716	4.57948	3.57283	3.75298	3.33379		4.676	4.172	3.108	2.2456	1.792	1.3552	0.84	0.5096	0.462	0.35	0.24948	0.18564	0.15876	0.10052
44	31.3052	24.4091	21.8615	20.6355	20.2604	19.6791	18.4059	16.2762	13.4893	13.5509	8.1356	7.25256	6.14445	4.33047	3.52076	3.71127	3.28998		4.648	4.116	2.94	2.1	1.6884	1.2516	0.7532	0.476	0.4452	0.3192	0.22512	0.1862	0.1498	0.09464
45	31.341	24.4344	21.8754	20.6125	20.191	19.5642	18.2149	15.9797	13.0711	12.9853	7.75759	6.80917	5.73461	4.11178	3.4861	3.67498	3.24334		4.62	4.06	2.786	1.9712	1.5932	1.1536	0.6804	0.448	0.4284	0.2912	0.20272	0.18788	0.1442	0.0896
46	31.3761	24.4572	21.8849	20.5811	20.1099	19.4351	18.0071	15.6675	12.6469	12.4293	7.39717	6.39099	5.35702	3.92032	3.4627	3.63952	3.19228		4.592	4.004	2.6292	1.8564	1.5064	1.0612	0.616	0.4228	0.4116	0.27188	0.18452	0.18732	0.13888	0.084
47	31.4104	24.4774	21.8899	20.5412	20.0171	19.292	17.783	15.3407	12.2185	11.8843	7.05492	5.99831	5.01084	3.75313	3.44543	3.60149	3.13619		4.564	3.92	2.4864	1.7584	1.4252	0.9772	0.5628	0.4032	0.3948	0.25592	0.17276	0.182	0.13188	0.07672
48	31.4438	24.495	21.8902	20.4928	19.9126	19.1352	17.5433	15.0007	11.7877	11.3522	6.73124	5.6312	4.69505	3.6074	3.43016	3.55852	3.0752		4.564	3.836	2.352	1.6688	1.3496	0.896	0.518	0.3864	0.3752	0.24164	0.16716	0.1722	0.12264	0.06944
49	31.4763	24.5098	21.8858	20.4357	19.7965	18.9648	17.2888	14.649	11.3566	10.8342	6.42635	5.2895	4.40844	3.48049	3.41367	3.50921	3.01001		4.536	3.752	2.2288	1.5876	1.2768	0.8232	0.4788	0.3724	0.3528	0.22736	0.16632	0.16044	0.11256	0.06328
50	31.5079	24.5218	21.8765	20.37	19.669	18.7814	17.0201	14.2869	10.927	10.3317	6.14032	4.97286	4.14964	3.36998	3.39359	3.45293	2.94166		4.508	3.64	2.1168	1.5148	1.2068	0.756	0.4452	0.3612	0.3304	0.21252	0.168	0.14868	0.10248	0.05936
51	31.5383	24.5308	21.8623	20.2957	19.5302	18.5851	16.7383	13.9159	10.5004	9.84594	5.87305	4.68075	3.91717	3.27363	3.36831	3.38972	2.8714		4.48	3.556	2.016	1.4504	1.1424	0.6972	0.4172	0.3528	0.3052	0.19684	0.16912	0.13916	0.09436	0.05684
52	31.5677	24.5369	21.843	20.2126	19.3803	18.3766	16.4441	13.5375	10.0787	9.37788	5.6243	4.41248	3.70947	3.18942	3.33689	3.32017	2.80053		4.424	3.444	1.9264	1.3888	1.078	0.6412	0.3948	0.3444	0.2828	0.18144	0.168	0.13244	0.0882	0.0546
53	31.596	24.54	21.8187	20.121	19.2195	18.1562	16.1386	13.1531	9.66345	8.92839	5.39368	4.16721	3.52488	3.11557	3.29899	3.24521	2.73032		4.396	3.332	1.8452	1.33	1.0164	0.5936	0.3724	0.336	0.26348	0.16772	0.16324	0.12824	0.08372	0.05208
54	31.623	24.5399	21.7893	20.0208	19.0482	17.9244	15.8226	12.7642	9.25605	8.49819	5.1807	3.94397	3.36172	3.05047	3.25471	3.16608	2.66189		4.34	3.22	1.7724	1.2768	0.9576	0.5516	0.3556	0.3248	0.24556	0.1568	0.15568	0.12516	0.08036	0.049
55	31.6488	24.5367	21.7548	19.9122	18.8666	17.6819	15.4972	12.3722	8.85788	8.08781	4.98472	3.74169	3.21829	2.99274	3.20455	3.08416	2.59619		4.284	3.136	1.708	1.2236	0.9044	0.5152	0.3388	0.3164	0.231	0.1498	0.14672	0.1218	0.07672	0.04648
56	31.6734	24.5302	21.7151	19.7953	18.675	17.4292	15.1634	11.9786	8.47021	7.69766	4.80504	3.55922	3.09288	2.94117	3.14929	3.0009	2.53396		4.2	3.024	1.6464	1.1732	0.8512	0.4816	0.3248	0.3024	0.21952	0.14644	0.13748	0.11732	0.07252	0.04424
57	31.6967	24.5206	21.6702	19.6701	18.4738	17.1668	14.8223	11.5847	8.09414	7.32797	4.64085	3.39533	2.9838	2.89476	3.0899	2.91772	2.4757		4.144	2.94	1.5932	1.1228	0.8008	0.4536	0.3136	0.2912	0.21056	0.14588	0.12936	0.11172	0.06776	0.04256
58	31.7186	24.5076	21.6202	19.537	18.2634	16.8955	14.4748	11.1919	7.73067	6.97885	4.4913	3.24878	2.88942	2.85263	3.02747	2.83596	2.42173		4.06	2.828	1.5428	1.0752	0.756	0.4284	0.3052	0.27608	0.20356	0.14728	0.12348	0.10472	0.06272	0.04032
59	31.7391	24.4914	21.565	19.3959	18.0442	16.6158	14.122	10.8015	7.38066	6.65025	4.35544	3.11826	2.80815	2.81405	2.96316	2.75684	2.37217		3.976	2.7384	1.4952	1.0276	0.714	0.4032	0.2968	0.26152	0.19768	0.14896	0.11956	0.09744	0.05824	0.03724
60	31.7583	24.4719	21.5046	19.2472	17.8166	16.3285	13.765	10.4146	7.04485	6.34199	4.23234	3.00248	2.73849	2.77845	2.89812	2.68138	2.32698		3.892	2.6488	1.4504	0.9828	0.672	0.3836	0.2912	0.24696	0.1918	0.14952	0.11676	0.09072	0.05488	0.03388
61	31.776	24.449	21.4392	19.0911	17.5812	16.0342	13.4047	10.0324	6.72383	6.05377	4.121	2.90015	2.67898	2.74532	2.83342	2.61045	2.28601		3.808	2.5648	1.4084	0.938	0.6356	0.3668	0.2856	0.23324	0.18564	0.1484	0.1148	0.08484	0.05264	0.0308
62	31.7923	24.4228	21.3687	18.9278	17.3383	15.7337	13.0423	9.65608	6.41808	5.78517	4.02043	2.81001	2.62831	2.71428	2.77008	2.54471	2.24903		3.696	2.4864	1.3664	0.896	0.602	0.35	0.2828	0.22064	0.17864	0.14504	0.11284	0.08008	0.05096	0.02856
63	31.8071	24.3934	21.2932	18.7575	17.0884	15.4276	12.6787	9.28661	6.12793	5.53566	3.92964	2.73083	2.58521	2.68501	2.70899	2.48461	2.21576		3.612	2.4108	1.3272	0.854	0.5712	0.336	0.27888	0.20972	0.17108	0.14	0.10976	0.07672	0.04956	0.026712
64	31.8204	24.3606	21.2128	18.5805	16.8321	15.1166	12.3149	8.92494	5.85363	5.30464	3.84763	2.66141	2.54854	2.65725	2.65089	2.43044	2.18591		3.5	2.3408	1.2852	0.8176	0.5432	0.322	0.27552	0.20048	0.16268	0.13384	0.10584	0.07392	0.04788	0.025564
65	31.8322	24.3245	21.1276	18.397	16.5699	14.8015	11.9518	8.57193	5.59527	5.09141	3.77346	2.60062	2.51727	2.6308	2.59641	2.38231	2.1592		3.416	2.2764	1.246	0.7784	0.518	0.3108	0.27216	0.1932	0.15456	0.1274	0.10108	0.07168	0.04592	0.02478
66	31.8425	24.2851	21.0376	18.2075	16.3022	14.483	11.5904	8.22835	5.35284	4.89519	3.70621	2.54741	2.49045	2.6055	2.54602	2.34018	2.13536		3.304	2.2148	1.2068	0.7448	0.4928	0.3024	0.26852	0.18788	0.14672	0.12152	0.09548	0.06944	0.04396	0.024108
67	31.8513	24.2426	20.943	18.0121	16.0296	14.1618	11.2314	7.89491	5.12624	4.71515	3.64499	2.50077	2.46725	2.58122	2.50006	2.30389	2.11419		3.22	2.156	1.1676	0.7112	0.4704	0.2912	0.26404	0.18368	0.14028	0.11648	0.09016	0.06692	0.04228	0.023268
68	31.8586	24.1968	20.8438	17.8112	15.7527	13.8385	10.8759	7.57222	4.91525	4.55041	3.58897	2.45979	2.44694	2.55784	2.45871	2.27319	2.0955		3.136	2.1	1.1284	0.6776	0.4508	0.2828	0.25928	0.1806	0.13524	0.11256	0.08484	0.06384	0.04088	0.022148
69	31.8643	24.1478	20.7402	17.6051	15.4719	13.5139	10.5245	7.2608	4.71959	4.40007	3.53737	2.42361	2.42889	2.53528	2.42209	2.24773	2.07914		3.024	2.0468	1.0892	0.6496	0.4312	0.27664	0.25396	0.17808	0.13216	0.11004	0.08036	0.06076	0.03976	0.02072
70	31.8685	24.0958	20.6323	17.3942	15.1878	13.1885	10.178	6.96111	4.53887	4.26317	3.48949	2.39148	2.41254	2.51346	2.39017	2.22711	2.06501		2.94	1.9964	1.05	0.6188	0.4144	0.27048	0.24752	0.17584	0.13076	0.10864	0.07672	0.05768	0.03836	0.01918
71	31.8712	24.0407	20.5202	17.1787	14.9009	12.8632	9.83712	6.67351	4.37264	4.13876	3.44467	2.36271	2.39745	2.49232	2.36287	2.21093	2.05301		2.856	1.9488	1.0136	0.5936	0.3976	0.26516	0.24108	0.17332	0.13104	0.10752	0.07392	0.05488	0.03668	0.01778
72	31.8724	23.9825	20.404	16.9591	14.6117	12.5385	9.50251	6.39829	4.2204	4.02588	3.40232	2.33669	2.38323	2.4718	2.34003	2.19872	2.04308		2.7748	1.9012	0.9744	0.5684	0.3836	0.26068	0.2338	0.17052	0.13216	0.10668	0.07196	0.05236	0.03472	0.016772
73	31.872	23.9215	20.284	16.7356	14.3208	12.215	9.17479	6.13564	4.08157	3.92358	3.36191	2.31289	2.36959	2.45186	2.32144	2.19005	2.03511		2.6936	1.8564	0.938	0.546	0.3668	0.25704	0.22652	0.16688	0.13412	0.10556	0.07	0.05068	0.03276	0.016156
74	31.8702	23.8575	20.1601	16.5086	14.0287	11.8933	8.85449	5.88571	3.95554	3.83091	3.32299	2.29084	2.35627	2.43245	2.30686	2.1845	2.02903		2.6152	1.8088	0.9016	0.5236	0.3556	0.25396	0.21896	0.16296	0.13608	0.10416	0.0686	0.04928	0.03052	0.015764
75	31.8668	23.7908	20.0327	16.2784	13.7358	11.574	8.54212	5.64855	3.84167	3.74694	3.28517	2.27017	2.3431	2.41356	2.29604	2.18166	2.02474		2.5424	1.764	0.8652	0.5012	0.3416	0.25116	0.21168	0.15848	0.13776	0.10192	0.06692	0.04844	0.02856	0.015344
76	31.862	23.7213	19.9019	16.0455	13.4427	11.2576	8.23814	5.42416	3.73927	3.67079	3.24812	2.25054	2.32996	2.39515	2.28872	2.18115	2.02209		2.4696	1.7192	0.8316	0.4816	0.3304	0.24892	0.20496	0.15344	0.1386	0.09912	0.06524	0.04732	0.027104	0.014756
77	31.8558	23.6492	19.7677	15.8101	13.1498	10.9447	7.94293	5.21246	3.64765	3.60159	3.21157	2.23169	2.31674	2.37722	2.28463	2.18266	2.02094		2.3996	1.6744	0.798	0.462	0.3192	0.24668	0.19852	0.14896	0.13832	0.09576	0.06328	0.04648	0.025956	0.014028
78	31.8481	23.5745	19.6305	15.5726	12.8577	10.6358	7.65685	5.01334	3.5661	3.53853	3.1753	2.2134	2.30342	2.35977	2.28355	2.18587	2.02112		2.3324	1.6296	0.7644	0.4452	0.308	0.245	0.19292	0.14448	0.1372	0.09212	0.06132	0.04536	0.025116	0.013328
79	31.839	23.4973	19.4903	15.3333	12.5666	10.3312	7.38019	4.8266	3.4939	3.48082	3.13915	2.19551	2.28995	2.3428	2.28526	2.19056	2.02243		2.268	1.5848	0.7336	0.4284	0.2996	0.24304	0.18788	0.14056	0.13524	0.08876	0.05908	0.04424	0.024556	0.012796
80	31.8286	23.4178	19.3474	15.0927	12.2772	10.0315	7.1132	4.65201	3.43034	3.42775	3.10301	2.1779	2.27636	2.32632	2.28956	2.1965	2.02467		2.2064	1.54	0.7056	0.4116	0.2912	0.24136	0.18396	0.13776	0.13244	0.0854	0.05712	0.04284	0.024108	0.012432
81	31.8167	23.3359	19.2018	14.8509	11.9897	9.73696	6.85607	4.4893	3.37472	3.37864	3.06678	2.1605	2.26265	2.31036	2.29628	2.20352	2.02762		2.1448	1.4924	0.6776	0.3976	0.2828	0.23968	0.18116	0.1358	0.12936	0.08232	0.05488	0.042	0.023716	0.012096
82	31.8036	23.2519	19.0539	14.6084	11.7047	9.44807	6.60896	4.33813	3.32633	3.33286	3.03045	2.14324	2.24887	2.29494	2.30529	2.21149	2.03107		2.086	1.4476	0.6496	0.3836	0.27552	0.23772	0.1792	0.13496	0.126	0.0798	0.0532	0.04088	0.023268	0.011704
83	31.7891	23.1657	18.9037	14.3654	11.4224	9.16512	6.37197	4.19816	3.28451	3.28985	2.99401	2.12611	2.23506	2.28011	2.31648	2.22031	2.03482		2.03	1.4028	0.6244	0.3696	0.26936	0.23576	0.1778	0.13524	0.12292	0.07784	0.0518	0.04032	0.022652	0.0112
84	31.7734	23.0775	18.7515	14.1223	11.1432	8.88844	6.14515	4.06899	3.2486	3.24908	2.95747	2.10912	2.22126	2.26591	2.32976	2.22988	2.03867		1.974	1.358	0.602	0.3584	0.26404	0.2338	0.17752	0.13664	0.1204	0.07616	0.05096	0.03976	0.021896	0.01064
85	31.7565	22.9875	18.5974	13.8794	10.8676	8.61829	5.92854	3.95022	3.21797	3.21011	2.92089	2.09227	2.20752	2.25238	2.34506	2.24015	2.04243		1.9208	1.3132	0.5796	0.3444	0.25984	0.23184	0.1778	0.1386	0.11844	0.07504	0.05012	0.03892	0.020972	0.010136
86	31.7383	22.8956	18.4416	13.6371	10.5957	8.35492	5.7221	3.84139	3.19202	3.17252	2.88432	2.07563	2.1939	2.23957	2.36234	2.25105	2.04598		1.8676	1.2684	0.5572	0.336	0.2562	0.22988	0.17864	0.14112	0.11704	0.0742	0.04956	0.03808	0.019992	0.009772
87	31.7191	22.8021	18.2843	13.3955	10.328	8.09856	5.52579	3.74206	3.1702	3.13595	2.84785	2.05922	2.18043	2.22753	2.38155	2.26254	2.04916		1.8172	1.2236	0.5376	0.3248	0.25368	0.22792	0.18004	0.1442	0.11648	0.07336	0.04928	0.03724	0.019012	0.009492
88	31.6986	22.7069	18.1256	13.1549	10.0646	7.8494	5.3395	3.65176	3.15195	3.10012	2.81157	2.04311	2.16716	2.21633	2.40266	2.27456	2.05189		1.7668	1.1816	0.518	0.3164	0.25172	0.22624	0.18172	0.14728	0.11648	0.0728	0.04872	0.03612	0.018172	0.009296
89	31.6771	22.6103	17.9658	12.9157	9.80593	7.60759	5.16312	3.57001	3.13678	3.06475	2.77556	2.02738	2.15414	2.20601	2.42564	2.28706	2.05409		1.7164	1.1424	0.5012	0.308	0.2506	0.22456	0.18312	0.15008	0.11704	0.07224	0.04816	0.03472	0.0175	0.009072
90	31.6546	22.5123	17.8051	12.6781	9.5521	7.37327	4.99648	3.49631	3.12422	3.02965	2.73994	2.01207	2.14138	2.19663	2.45044	2.29995	2.05571		1.6688	1.1004	0.4872	0.3024	0.25032	0.22316	0.1848	0.1526	0.11788	0.0714	0.04732	0.03332	0.01708	0.008792
91	31.631	22.4131	17.6435	12.4424	9.30339	7.14655	4.83942	3.43018	3.11384	2.99464	2.7048	1.99728	2.12892	2.18824	2.477	2.31317	2.05673		1.6212	1.064	0.4704	0.2968	0.2506	0.22204	0.18648	0.15484	0.11872	0.07056	0.04676	0.0322	0.016828	0.008484
92	31.6065	22.3127	17.4813	12.2088	9.05998	6.92751	4.69171	3.37114	3.10524	2.9596	2.67024	1.98306	2.11678	2.1809	2.50527	2.32659	2.05715		1.5764	1.0276	0.4592	0.2912	0.25172	0.22148	0.18788	0.15652	0.11984	0.06972	0.04592	0.0308	0.01666	0.008148
93	31.5811	22.2112	17.3186	11.9775	8.82205	6.71619	4.55314	3.31869	3.09807	2.92445	2.63636	1.96949	2.10498	2.17466	2.53513	2.3401	2.05698		1.5344	0.994	0.4452	0.2884	0.25368	0.22092	0.189	0.15736	0.12068	0.0686	0.04536	0.02996	0.016464	0.00784
94	31.5548	22.1088	17.1557	11.7487	8.58977	6.51264	4.42345	3.27235	3.092	2.88913	2.60324	1.95664	2.09353	2.16957	2.56649	2.35356	2.05627		1.4896	0.9632	0.4368	0.2856	0.2562	0.2212	0.19012	0.1582	0.12124	0.0672	0.0448	0.02912	0.016212	0.007588
95	31.5277	22.0056	16.9926	11.5227	8.36326	6.31685	4.30237	3.23166	3.08673	2.85362	2.57098	1.94455	2.08246	2.16568	2.59918	2.36681	2.05507		1.4504	0.9352	0.4256	0.2856	0.25956	0.22176	0.19068	0.1582	0.1218	0.06608	0.04424	0.02856	0.015848	0.00742
96	31.4998	21.9016	16.8295	11.2996	8.14266	6.12882	4.18963	3.19616	3.082	2.81791	2.53965	1.9333	2.07176	2.16302	2.63303	2.37967	2.05344		1.4112	0.91	0.4172	0.2856	0.26348	0.22288	0.19124	0.15792	0.1218	0.06496	0.04396	0.028	0.015428	0.007308
97	31.4712	21.7971	16.6667	11.0796	7.92805	5.94851	4.08492	3.16539	3.07757	2.78205	2.50932	1.92292	2.06146	2.16165	2.66785	2.39197	2.05146		1.3748	0.8876	0.4116	0.2884	0.26824	0.22484	0.19152	0.15736	0.12152	0.06384	0.04396	0.02772	0.01498	0.007196
98	31.4418	21.692	16.5041	10.8629	7.71953	5.77587	3.98795	3.13892	3.07326	2.74608	2.48006	1.91346	2.05156	2.16158	2.70339	2.4035	2.04924		1.3412	0.8652	0.406	0.2912	0.27384	0.22708	0.1918	0.1568	0.12068	0.06272	0.04368	0.027496	0.014616	0.007084
99	31.4119	21.5865	16.3421	10.6497	7.51716	5.61081	3.89841	3.11634	3.06887	2.71007	2.4519	1.90495	2.04206	2.16286	2.7394	2.41409	2.04686		1.3104	0.8484	0.4032	0.294	0.28	0.23044	0.19236	0.15624	0.11984	0.06216	0.04312	0.027356	0.014336	0.006944
100	31.3813	21.4807	16.1807	10.44	7.32098	5.45326	3.81596	3.09725	3.06427	2.6741	2.42491	1.8974	2.03298	2.16549	2.7756	2.42353	2.04444		1.2824	0.8344	0.4004	0.2996	0.2884	0.23408	0.19292	0.15568	0.11872	0.0616	0.04256	0.027216	0.01414	0.006776
101	31.3501	21.3747	16.0201	10.2341	7.13102	5.3031	3.7403	3.08126	3.05933	2.63827	2.39911	1.89084	2.02432	2.16948	2.81168	2.43165	2.0421		1.2544	0.8232	0.4004	0.308	0.294	0.23856	0.19376	0.15568	0.1176	0.06104	0.042	0.027048	0.014	0.00658
102	31.3184	21.2686	15.8604	10.032	6.94731	5.16023	3.67109	3.06801	3.05394	2.60268	2.37454	1.88526	2.01609	2.17484	2.84733	2.43827	2.03997		1.232	0.812	0.4032	0.3164	0.3052	0.24388	0.19488	0.15568	0.11648	0.06104	0.04116	0.026852	0.013832	0.006384
103	31.2863	21.1625	15.7017	9.83389	6.76984	5.02449	3.60801	3.05716	3.04802	2.56744	2.3512	1.88064	2.00829	2.18155	2.88222	2.44325	2.03816		1.2124	0.8064	0.406	0.3248	0.3136	0.24976	0.19656	0.15624	0.11536	0.06104	0.04032	0.0266	0.013608	0.006216
104	31.2538	21.0564	15.5442	9.63982	6.59859	4.89576	3.55073	3.0484	3.04151	2.53267	2.32911	1.87698	2.00091	2.18958	2.91605	2.44646	2.03682		1.1984	0.8036	0.4116	0.336	0.3248	0.25648	0.19852	0.15708	0.11424	0.06104	0.03948	0.026236	0.013328	0.006076
105	31.2208	20.9505	15.388	9.44989	6.43355	4.77387	3.49893	3.04141	3.03436	2.49849	2.30828	1.87424	1.99397	2.19889	2.94849	2.4478	2.03608		1.1844	0.8036	0.4172	0.3472	0.336	0.26376	0.20132	0.1582	0.1134	0.06132	0.03836	0.025816	0.012992	0.005936
106	31.1876	20.8449	15.2331	9.26417	6.27468	4.65866	3.4523	3.03592	3.02655	2.46502	2.2887	1.87238	1.98746	2.20941	2.97924	2.44719	2.03607		1.176	0.8064	0.4284	0.3612	0.3472	0.27188	0.20468	0.15988	0.11256	0.06132	0.03752	0.025284	0.012656	0.005852
107	31.154	20.7397	15.0798	9.08274	6.12191	4.54995	3.41052	3.03166	3.01805	2.43238	2.27036	1.87135	1.98137	2.22108	3.00805	2.44461	2.03695		1.1704	0.812	0.4396	0.3752	0.3612	0.28	0.20888	0.16184	0.112	0.06132	0.03668	0.024724	0.012348	0.005796
108	31.1202	20.6349	14.9281	8.90565	5.97519	4.44757	3.37328	3.02841	3.00886	2.40069	2.25326	1.87108	1.97569	2.2338	3.03465	2.44006	2.03883		1.1676	0.8204	0.4508	0.392	0.3752	0.2912	0.21392	0.16408	0.11172	0.06104	0.03612	0.024108	0.012096	0.00574
109	31.0861	20.5306	14.7781	8.73294	5.83444	4.35134	3.34029	3.02595	2.999	2.37006	2.23736	1.87152	1.97043	2.24748	3.05886	2.4336	2.04186		1.1704	0.8344	0.4648	0.4088	0.3892	0.2996	0.21924	0.1666	0.11172	0.06104	0.03556	0.02352	0.0119	0.005712
110	31.052	20.4269	14.6299	8.56465	5.69959	4.26105	3.31126	3.02407	2.98847	2.3406	2.22267	1.8726	1.96556	2.26199	3.0805	2.42531	2.04617		1.1788	0.8484	0.4816	0.4284	0.406	0.3108	0.2254	0.16912	0.112	0.06076	0.035	0.022988	0.01176	0.005684
111	31.0176	20.3239	14.4836	8.4008	5.57053	4.17652	3.2859	3.0226	2.97731	2.31241	2.20914	1.87423	1.96107	2.27721	3.09947	2.41534	2.05188		1.1872	0.8652	0.5012	0.448	0.42	0.322	0.2324	0.17192	0.11256	0.06048	0.03472	0.02254	0.011676	0.0056
112	30.9832	20.2216	14.3392	8.24141	5.44718	4.09754	3.26394	3.02138	2.96555	2.28559	2.19676	1.87634	1.95696	2.29302	3.1157	2.40388	2.05913		1.2012	0.882	0.5208	0.4704	0.4368	0.3332	0.23968	0.175	0.11312	0.06048	0.03444	0.022204	0.011592	0.005544
113	30.9488	20.1202	14.197	8.08649	5.32942	4.02392	3.24513	3.02028	2.95324	2.26023	2.1855	1.87885	1.95322	2.30928	3.12919	2.39117	2.06803		1.2208	0.9044	0.5432	0.4928	0.4564	0.3444	0.24752	0.1778	0.11368	0.0602	0.03444	0.021952	0.011508	0.005432
114	30.9143	20.0197	14.0568	7.93604	5.21715	3.95545	3.22922	3.01916	2.94041	2.23642	2.17535	1.88168	1.94983	2.32584	3.14	2.37749	2.07869		1.2432	0.9296	0.5684	0.518	0.4732	0.3556	0.25592	0.18032	0.11452	0.0602	0.03416	0.02184	0.011396	0.00532
115	30.8799	19.9201	13.9188	7.79005	5.11023	3.89193	3.21596	3.01793	2.92713	2.21423	2.16627	1.88476	1.9468	2.34259	3.14821	2.36317	2.09123		1.2684	0.9576	0.5964	0.5432	0.4928	0.3668	0.26432	0.18312	0.11564	0.0602	0.03416	0.021784	0.011256	0.005208
116	30.8455	19.8215	13.7831	7.64851	5.00855	3.83316	3.20513	3.0165	2.91346	2.19373	2.15826	1.888	1.94412	2.35939	3.15399	2.34858	2.10573		1.2964	0.9856	0.6244	0.5712	0.5124	0.3808	0.27328	0.18564	0.11648	0.0602	0.03416	0.021756	0.011088	0.005124
117	30.8113	19.7241	13.6497	7.51138	4.91197	3.77895	3.19652	3.01479	2.89944	2.17499	2.15128	1.89134	1.9418	2.37615	3.15754	2.33413	2.12228		1.33	1.0192	0.6524	0.5992	0.532	0.392	0.2828	0.18788	0.11732	0.0602	0.03444	0.021756	0.010892	0.005068
118	30.7771	19.6278	13.5187	7.37864	4.82037	3.72908	3.18992	3.01275	2.88516	2.15805	2.14534	1.89473	1.93986	2.39275	3.15911	2.32024	2.14094		1.3692	1.0528	0.686	0.63	0.5516	0.4032	0.2912	0.19012	0.11816	0.06048	0.03444	0.021756	0.010696	0.005012
119	30.7431	19.5326	13.39	7.25026	4.73361	3.68336	3.18513	3.01032	2.87066	2.14297	2.14041	1.8981	1.93832	2.40912	3.15897	2.30736	2.16175		1.4084	1.092	0.7196	0.6608	0.5712	0.4144	0.2996	0.19208	0.119	0.06076	0.03444	0.0217	0.010528	0.004956
120	30.7094	19.4388	13.2639	7.1262	4.65154	3.6416	3.182	3.00748	2.85603	2.12979	2.13651	1.90141	1.9372	2.42521	3.15744	2.29594	2.18474		1.4532	1.1312	0.756	0.6944	0.5936	0.4284	0.308	0.19376	0.11984	0.06076	0.03444	0.021588	0.01036	0.004928
121	30.6758	19.3462	13.1402	7.0064	4.57402	3.6036	3.18033	3.00421	2.84134	2.11854	2.13362	1.90462	1.93654	2.44096	3.15484	2.28644	2.2099		1.498	1.1732	0.7924	0.728	0.616	0.4396	0.3192	0.19516	0.1204	0.06104	0.03416	0.021448	0.01022	0.004872
122	30.6425	19.255	13.019	6.8908	4.50092	3.56918	3.17998	3.00049	2.82665	2.10925	2.13175	1.90771	1.93639	2.45639	3.15152	2.27928	2.23717		1.5484	1.2152	0.8316	0.7644	0.6356	0.4508	0.3276	0.19656	0.12068	0.06104	0.03416	0.021252	0.010108	0.004816
123	30.6095	19.1651	12.9003	6.77937	4.43208	3.53815	3.1808	2.99632	2.81203	2.10195	2.13092	1.91067	1.93679	2.47148	3.14782	2.27485	2.2665		1.6016	1.2628	0.8708	0.8008	0.658	0.462	0.336	0.19796	0.12096	0.06104	0.03416	0.021056	0.010052	0.00476
124	30.5768	19.0767	12.7843	6.67202	4.36737	3.51033	3.18266	2.99171	2.79757	2.09664	2.13114	1.91347	1.93782	2.48628	3.14406	2.27353	2.29776		1.6576	1.3104	0.9156	0.8372	0.6832	0.4732	0.3444	0.1988	0.12124	0.06104	0.03388	0.020832	0.009996	0.004704
125	30.5445	18.9897	12.6708	6.5687	4.30663	3.48555	3.18543	2.98667	2.78333	2.09334	2.13244	1.91614	1.93952	2.50083	3.14058	2.27562	2.3308		1.7164	1.3608	0.9576	0.8764	0.7056	0.4844	0.35	0.19992	0.12152	0.06104	0.0336	0.020636	0.009968	0.00462
126	30.5125	18.9043	12.5599	6.46933	4.24972	3.46363	3.18899	2.98123	2.76939	2.09205	2.13484	1.91869	1.94197	2.51521	3.13765	2.28136	2.36544		1.778	1.414	1.0024	0.9156	0.728	0.4956	0.3584	0.20076	0.12152	0.06076	0.03332	0.020468	0.00994	0.004564
127	30.4809	18.8203	12.4517	6.37384	4.19649	3.44441	3.19325	2.9754	2.75582	2.09279	2.13837	1.92113	1.94524	2.5295	3.13556	2.29091	2.40148		1.8424	1.47	1.05	0.9576	0.7532	0.5068	0.3668	0.2016	0.12152	0.06048	0.03304	0.020328	0.009912	0.004508
128	30.4497	18.738	12.3461	6.28215	4.1468	3.42773	3.1981	2.96924	2.74269	2.09553	2.14308	1.92351	1.9494	2.54381	3.13451	2.30439	2.43865		1.9096	1.526	1.1004	0.9968	0.7784	0.5152	0.3724	0.20244	0.12124	0.05992	0.03248	0.020216	0.009856	0.00448
129	30.419	18.6572	12.2431	6.19419	4.10051	3.41343	3.20346	2.96276	2.73007	2.10028	2.149	1.92587	1.95453	2.55826	3.13472	2.32181	2.47672		1.9768	1.5848	1.148	1.0388	0.8036	0.5264	0.378	0.203	0.12124	0.05964	0.0322	0.02016	0.009828	0.004424
130	30.3887	18.578	12.1427	6.10987	4.05746	3.40136	3.20925	2.95601	2.71803	2.10702	2.15617	1.92825	1.96069	2.57297	3.13632	2.34313	2.51542		2.0468	1.6464	1.2012	1.0808	0.8288	0.5376	0.3864	0.20384	0.12124	0.05908	0.03192	0.020104	0.009772	0.004424
131	30.3588	18.5004	12.045	6.0291	4.01754	3.39137	3.21539	2.94903	2.70664	2.11573	2.16464	1.93072	1.96796	2.58805	3.13944	2.36822	2.55447		2.1196	1.708	1.2544	1.1228	0.854	0.546	0.392	0.20468	0.12096	0.05852	0.03136	0.020104	0.009688	0.004396
132	30.3295	18.4245	11.9499	5.9518	3.98058	3.38333	3.22184	2.94187	2.69595	2.12639	2.17447	1.93334	1.9764	2.60365	3.14416	2.39691	2.59364		2.1952	1.7724	1.3076	1.1648	0.8792	0.5572	0.3976	0.20552	0.12096	0.05824	0.03108	0.020076	0.009604	0.004368
133	30.3006	18.3502	11.8574	5.87789	3.94647	3.37709	3.22852	2.93458	2.68603	2.13898	2.18569	1.93617	1.98607	2.61988	3.15052	2.42899	2.6327		2.268	1.8396	1.3636	1.2068	0.9072	0.5684	0.4032	0.20636	0.12096	0.05768	0.0308	0.020076	0.00952	0.004368
134	30.2723	18.2777	11.7675	5.80727	3.91505	3.37254	3.23539	2.9272	2.67694	2.15345	2.19835	1.93929	1.99703	2.63686	3.15855	2.4642	2.67146		2.3464	1.9068	1.4196	1.2516	0.9324	0.5768	0.4088	0.20748	0.12096	0.05712	0.03052	0.020048	0.009436	0.004368
135	30.2445	18.2068	11.6801	5.73985	3.88621	3.36954	3.2424	2.91977	2.66872	2.16978	2.21252	1.94277	2.00931	2.65473	3.16827	2.50226	2.70977		2.4248	1.9768	1.4784	1.2936	0.9604	0.588	0.4144	0.2086	0.12096	0.05684	0.03052	0.019992	0.009352	0.00434
136	30.2173	18.1376	11.5954	5.67555	3.85982	3.36798	3.24952	2.91236	2.66142	2.18793	2.22822	1.94669	2.02297	2.67357	3.17968	2.54291	2.74756		2.5032	2.0468	1.5344	1.3384	0.9884	0.5992	0.42	0.20972	0.12124	0.05628	0.03024	0.019908	0.009268	0.00434
137	30.1906	18.0701	11.5132	5.61427	3.83574	3.36775	3.25671	2.90499	2.65509	2.20784	2.2455	1.95112	2.03803	2.69349	3.1928	2.5859	2.78478		2.5844	2.1168	1.596	1.3804	1.0164	0.6104	0.4256	0.21084	0.12152	0.056	0.03024	0.019824	0.009184	0.004312
138	30.1645	18.0043	11.4335	5.55591	3.81386	3.36873	3.26394	2.89773	2.64976	2.22948	2.26441	1.95615	2.05451	2.71457	3.20765	2.63099	2.82147		2.6628	2.1896	1.6548	1.4224	1.0444	0.6216	0.4284	0.21224	0.1218	0.05572	0.02996	0.019712	0.009128	0.004284
139	30.139	17.9403	11.3563	5.5004	3.79405	3.37082	3.27119	2.89061	2.64547	2.25278	2.28497	1.96183	2.07243	2.7369	3.22429	2.67804	2.85772		2.744	2.2624	1.7164	1.4644	1.0724	0.6328	0.434	0.21364	0.12208	0.05544	0.02996	0.019572	0.009072	0.004256
140	30.114	17.878	11.2817	5.44763	3.7762	3.37392	3.27843	2.88368	2.64224	2.27769	2.30722	1.96825	2.0918	2.76052	3.24279	2.72691	2.89367		2.828	2.338	1.778	1.5064	1.1004	0.644	0.4396	0.21532	0.12264	0.05516	0.02996	0.019404	0.009016	0.004228
141	30.0897	17.8174	11.2094	5.39752	3.76019	3.37794	3.28565	2.87697	2.64009	2.30415	2.33118	1.97547	2.1126	2.78548	3.26328	2.77757	2.92953		2.912	2.4108	1.8396	1.5484	1.1312	0.6552	0.4452	0.21672	0.1232	0.05516	0.02996	0.019264	0.00896	0.0042
142	30.0659	17.7585	11.1396	5.34998	3.74591	3.38279	3.29282	2.87052	2.63904	2.33209	2.35686	1.98355	2.13484	2.81183	3.28591	2.83005	2.96554		2.996	2.4864	1.904	1.5904	1.1592	0.6664	0.448	0.2184	0.12376	0.05488	0.02996	0.019096	0.008904	0.004144
143	30.0428	17.7013	11.0722	5.30491	3.73326	3.38839	3.29995	2.86437	2.6391	2.36144	2.38427	1.99256	2.15849	2.83959	3.31091	2.88445	3.00197		3.08	2.5648	1.9656	1.6324	1.1872	0.6776	0.4536	0.22036	0.12432	0.05488	0.03024	0.018956	0.008876	0.004116
144	30.0203	17.6458	11.0071	5.26222	3.72214	3.39464	3.30701	2.85854	2.64027	2.39211	2.41341	2.00253	2.18351	2.86876	3.33851	2.94095	3.03913		3.164	2.6404	2.03	1.6716	1.2152	0.6916	0.4592	0.22204	0.12516	0.05488	0.03024	0.018816	0.008848	0.004088
145	29.9984	17.5921	10.9444	5.22183	3.71243	3.40148	3.31399	2.85307	2.64255	2.42405	2.44426	2.01351	2.20988	2.89934	3.36903	2.99979	3.07731		3.248	2.716	2.0944	1.7108	1.246	0.7028	0.4648	0.22372	0.12572	0.05488	0.03024	0.018676	0.00882	0.004032
146	29.9772	17.54	10.8839	5.18366	3.70404	3.40883	3.32089	2.84798	2.64591	2.45714	2.4768	2.02553	2.23755	2.93131	3.40277	3.06127	3.11683		3.332	2.7916	2.156	1.75	1.274	0.7168	0.4676	0.22568	0.12656	0.05488	0.03024	0.018592	0.008792	0.004004
147	29.9565	17.4896	10.8258	5.1476	3.69689	3.41662	3.3277	2.84328	2.65036	2.49132	2.51099	2.03861	2.26647	2.96466	3.4401	3.12572	3.15796		3.416	2.856	2.2204	1.7892	1.302	0.728	0.4732	0.22764	0.12712	0.05488	0.03052	0.018508	0.008764	0.003976
148	29.9365	17.441	10.7698	5.11359	3.69087	3.42479	3.33442	2.83899	2.65585	2.52647	2.54679	2.05277	2.29658	2.99935	3.4814	3.19351	3.20099		3.472	2.94	2.282	1.8284	1.33	0.742	0.4788	0.22932	0.12796	0.05488	0.03052	0.018452	0.008764	0.003948
149	29.9172	17.394	10.7161	5.08154	3.6859	3.43327	3.34103	2.83513	2.66236	2.56251	2.58413	2.06801	2.32781	3.03532	3.52703	3.265	3.24613		3.556	3.024	2.3464	1.8648	1.358	0.756	0.4844	0.23128	0.12852	0.05488	0.03052	0.018396	0.008764	0.003948
150	29.8984	17.3486	10.6645	5.05137	3.6819	3.44201	3.34754	2.8317	2.66985	2.59933	2.62294	2.08432	2.36008	3.07253	3.57736	3.34055	3.29358		3.64	3.08	2.408	1.9012	1.386	0.7672	0.4872	0.23324	0.12908	0.05516	0.03052	0.018368	0.008764	0.00392
151	29.8804	17.305	10.615	5.02299	3.67878	3.45094	3.35392	2.8287	2.67827	2.63681	2.66313	2.10167	2.39332	3.1109	3.63273	3.42049	3.3435		3.724	3.164	2.4696	1.9348	1.414	0.7812	0.4928	0.23492	0.12992	0.05516	0.03052	0.01834	0.008764	0.00392
152	29.8629	17.2629	10.5676	4.99633	3.67647	3.46002	3.3602	2.82614	2.68758	2.67486	2.70459	2.12005	2.42743	3.15036	3.69345	3.50508	3.39599		3.808	3.248	2.5312	1.9712	1.4392	0.7952	0.4984	0.23688	0.13048	0.05544	0.03052	0.01834	0.008792	0.003892
153	29.8461	17.2225	10.5223	4.97132	3.67489	3.46918	3.36634	2.82401	2.69771	2.71333	2.74721	2.1394	2.46232	3.19081	3.75976	3.59454	3.45112		3.864	3.304	2.59	2.0048	1.4672	0.8092	0.504	0.23856	0.13104	0.05544	0.03024	0.01834	0.008792	0.003892
154	29.8299	17.1837	10.479	4.94789	3.67396	3.4784	3.37236	2.82229	2.70859	2.75213	2.79085	2.15968	2.49788	3.23217	3.83183	3.68899	3.5089		3.948	3.388	2.6488	2.0384	1.4924	0.8204	0.5068	0.24024	0.13188	0.05572	0.03024	0.01834	0.008792	0.003892
155	29.8144	17.1466	10.4376	4.92595	3.67363	3.48761	3.37825	2.82098	2.72017	2.7911	2.83537	2.18081	2.53401	3.27433	3.90978	3.78845	3.56931		4.032	3.444	2.7076	2.072	1.5176	0.8344	0.5124	0.24192	0.13216	0.05572	0.03024	0.018312	0.008792	0.003864
156	29.7995	17.111	10.3982	4.90544	3.67381	3.49678	3.38399	2.82005	2.73235	2.83013	2.88061	2.20273	2.57059	3.31717	3.9936	3.89285	3.63228		4.088	3.528	2.7636	2.1028	1.54	0.8484	0.518	0.2436	0.13272	0.056	0.03024	0.018312	0.008792	0.003864
157	29.7852	17.077	10.3607	4.8863	3.67446	3.50587	3.38958	2.8195	2.74506	2.86908	2.9264	2.22535	2.60748	3.36056	4.0832	4.00199	3.69771		4.172	3.584	2.828	2.1336	1.5624	0.8596	0.5208	0.24528	0.13328	0.056	0.02996	0.018312	0.008792	0.003864
158	29.7716	17.0446	10.3251	4.86846	3.67551	3.51483	3.39502	2.8193	2.75821	2.9078	2.97255	2.24858	2.64457	3.40436	4.17839	4.11555	3.76547		4.228	3.64	2.884	2.1616	1.5876	0.8736	0.5264	0.24668	0.13384	0.05628	0.02996	0.018312	0.008792	0.003864
159	29.7586	17.0137	10.2913	4.85186	3.6769	3.52363	3.40029	2.81941	2.77171	2.94616	3.01888	2.27231	2.6817	3.44842	4.27885	4.23313	3.83537		4.284	3.724	2.912	2.1896	1.61	0.8848	0.532	0.24808	0.13412	0.05628	0.02996	0.018284	0.008764	0.003864
160	29.7462	16.9844	10.2593	4.83643	3.67858	3.53225	3.4054	2.81982	2.78546	2.98401	3.06517	2.29642	2.71874	3.49258	4.38415	4.35417	3.90721		4.368	3.78	2.968	2.2176	1.6296	0.896	0.5348	0.24948	0.13468	0.05628	0.02996	0.018284	0.008764	0.003864
161	29.7345	16.9566	10.2291	4.82213	3.6805	3.54063	3.41033	2.8205	2.79938	3.02121	3.11121	2.3208	2.75553	3.53667	4.49375	4.47803	3.98072		4.424	3.836	3.024	2.2428	1.6492	0.9072	0.5404	0.25088	0.13496	0.05656	0.02996	0.018284	0.008736	0.003864
162	29.7233	16.9303	10.2007	4.80889	3.6826	3.54876	3.41507	2.82141	2.81336	3.05761	3.15679	2.34532	2.79192	3.5805	4.607	4.60396	4.05561		4.48	3.892	3.08	2.268	1.6688	0.9184	0.5432	0.252	0.13524	0.05656	0.02968	0.018256	0.008736	0.003864
163	29.7128	16.9055	10.174	4.79667	3.68485	3.55661	3.41962	2.82252	2.82729	3.09306	3.20168	2.36982	2.82774	3.62387	4.72312	4.73113	4.13154		4.536	3.948	3.108	2.2932	1.6884	0.9296	0.546	0.25312	0.13552	0.05684	0.02968	0.018256	0.008708	0.003864
164	29.703	16.8822	10.1489	4.78542	3.6872	3.56414	3.42396	2.8238	2.8411	3.12741	3.24564	2.39417	2.86281	3.66657	4.84127	4.85863	4.2081		4.592	4.004	3.164	2.3156	1.7052	0.9408	0.5516	0.25424	0.1358	0.05684	0.02968	0.018256	0.00868	0.003864
165	29.6937	16.8604	10.1255	4.77508	3.6896	3.57134	3.4281	2.82521	2.85466	3.16054	3.28845	2.41821	2.89698	3.70839	4.96047	4.98547	4.28486		4.648	4.032	3.192	2.3352	1.722	0.9492	0.5544	0.25536	0.13608	0.05684	0.02968	0.018256	0.00868	0.003864
166	29.685	16.84	10.1038	4.76562	3.69202	3.57818	3.43201	2.82672	2.86788	3.19228	3.32987	2.44178	2.93005	3.74909	5.07969	5.11066	4.36131		4.676	4.088	3.248	2.3576	1.7388	0.9604	0.5572	0.2562	0.13636	0.05684	0.02968	0.018256	0.008652	0.003864
167	29.677	16.8211	10.0837	4.757	3.69443	3.58464	3.4357	2.8283	2.88068	3.22252	3.36967	2.46472	2.96186	3.78844	5.19782	5.23314	4.43689		4.732	4.144	3.276	2.3772	1.7528	0.9688	0.56	0.25704	0.13664	0.05712	0.02968	0.018256	0.008652	0.003864
168	29.6695	16.8037	10.0651	4.74916	3.69679	3.5907	3.43915	2.82991	2.89295	3.2511	3.40762	2.48686	2.99222	3.82618	5.31371	5.35185	4.511		4.76	4.172	3.304	2.3912	1.764	0.9772	0.5628	0.25788	0.13692	0.05712	0.02968	0.018256	0.008652	0.003864
169	29.6627	16.7877	10.0481	4.74209	3.69907	3.59634	3.44236	2.83152	2.90461	3.27792	3.44349	2.50802	3.02095	3.86209	5.42617	5.46573	4.58296		4.816	4.2	3.332	2.408	1.778	0.9828	0.5656	0.25872	0.13692	0.05712	0.02968	0.018256	0.008652	0.003864
170	29.6565	16.7731	10.0327	4.73574	3.70125	3.60154	3.44532	2.8331	2.91556	3.30284	3.47708	2.52805	3.04789	3.8959	5.53399	5.57375	4.65208		4.844	4.256	3.36	2.4248	1.7892	0.9912	0.5684	0.25928	0.1372	0.05712	0.02968	0.018228	0.008624	0.003864
171	29.6509	16.7599	10.0188	4.73009	3.70329	3.6063	3.44802	2.83463	2.92573	3.32575	3.50816	2.54678	3.07285	3.92739	5.63598	5.67491	4.71764		4.872	4.284	3.388	2.4388	1.8004	0.9968	0.5712	0.25984	0.13748	0.0574	0.02968	0.018228	0.008624	0.003864
172	29.6458	16.7482	10.0064	4.72511	3.70518	3.61059	3.45045	2.83607	2.93505	3.34656	3.53655	2.56403	3.09568	3.95629	5.73094	5.76825	4.77888		4.9	4.312	3.416	2.45	1.8088	1.0024	0.574	0.2604	0.13748	0.0574	0.02968	0.0182	0.008596	0.003864
173	29.6414	16.7378	9.9955	4.72077	3.7069	3.6144	3.45261	2.83741	2.94344	3.36515	3.56206	2.57967	3.11623	3.98241	5.81776	5.85287	4.83507		4.928	4.34	3.444	2.4612	1.8172	1.008	0.574	0.26096	0.13776	0.0574	0.0294	0.018172	0.008596	0.003864
174	29.6375	16.7288	9.98608	4.71706	3.70842	3.61773	3.4545	2.83861	2.95085	3.38145	3.58453	2.59354	3.13435	4.00551	5.89539	5.92797	4.88549		4.956	4.34	3.444	2.4696	1.8228	1.0136	0.5768	0.26124	0.13776	0.0574	0.0294	0.018144	0.008568	0.003864
175	29.6343	16.7213	9.97813	4.71394	3.70973	3.62056	3.4561	2.83966	2.95721	3.39537	3.60381	2.60552	3.14991	4.02542	5.96284	5.99282	4.92945		4.984	4.368	3.472	2.478	1.8284	1.0164	0.5768	0.26152	0.13804	0.0574	0.0294	0.018116	0.00854	0.003864
176	29.6316	16.7151	9.97164	4.71142	3.71082	3.62289	3.45742	2.84055	2.96248	3.40686	3.61976	2.61549	3.16281	4.04195	6.01927	6.04677	4.96634		4.984	4.396	3.472	2.4836	1.834	1.0192	0.5796	0.2618	0.13804	0.05768	0.0294	0.018116	0.00854	0.003864
177	29.6296	16.7102	9.9666	4.70947	3.71169	3.6247	3.45845	2.84125	2.96662	3.41585	3.63229	2.62335	3.17293	4.05497	6.06395	6.08929	4.99563		5.012	4.396	3.5	2.4892	1.8396	1.022	0.5796	0.26208	0.13804	0.05768	0.0294	0.018088	0.008512	0.003892
178	29.6281	16.7068	9.963	4.70808	3.71231	3.626	3.45919	2.84176	2.9696	3.4223	3.6413	2.62902	3.18023	4.06435	6.09629	6.11997	5.01688		5.012	4.396	3.5	2.4948	1.8424	1.0248	0.5796	0.26236	0.13804	0.05768	0.0294	0.01806	0.008484	0.003864
179	29.6272	16.7048	9.96085	4.70725	3.71268	3.62678	3.45963	2.84207	2.9714	3.42618	3.64673	2.63245	3.18462	4.07001	6.11587	6.1385	5.02976		5.012	4.424	3.5	2.4948	1.8424	1.0248	0.5796	0.26236	0.13804	0.05768	0.0294	0.018088	0.008512	0.00392
180	29.6269	16.7041	9.96013	4.70698	3.71281	3.62704	3.45978	2.84217	2.972	3.42748	3.64854	2.6336	3.18609	4.07191	6.12242	6.1447	5.03408		5.012	4.424	3.5	2.4948	1.8424	1.0248	0.5796	0.26208	0.13804	0.05768	0.0294	0.018144	0.008596	0.004004
Integral elastic cross section	390.456	272.624	214.482	161.639	137.571	122.327	104.378	86.7857	74.5725	77.8424	59.0895	53.345	54.2555	54.6775	65.7609	61.9271	58.6381		60.48	54.88	46.76	42.28	38.64	33.6	29.12	24.332	21.196	17.164	14.588	12.74	10.248	7.952
(10-20m2)
