# Supplementary material for: Electron Scattering from 1-Methyl-5-Nitroimidazole: Cross-Sections for Modeling Electron Transport through Potential Radiosensitizers
Source: Int J Mol Sci. 2023 Jul 29;24(15):12182. doi: 10.3390/ijms241512182 (PMC10418670; doi:10.3390/ijms241512182)
Supplement: Supplementary file 1 [file ijms-24-12182-s001.zip › Table S2. Calculated rotational excitation cross sections by electron impact on 1M5NI.xlsx]

## Sheet: Hoja1
Differential rotational excitation cross section by electron impact on 1M5NI in 10-20m2/sr units
Calculation method	Born approximation
Incident electron energy (eV)	0.1	0.15	0.2	0.3	0.4	0.5	0.7	1	1.5	2	3	4	5	7	10	15	20	30	40	50	70	100	150	200	300	400	500	700	1000
Angle (degrees)
0	16016000	24024000	31920000	48160000	64120000	80080000	112000000	160160000	240240000	319200000	481600000	481600000	800800000	1120000000	1601600000	2402400000	3192000000	4816000000	6412000000	8008000000	11200000000	16016000000	24024000000	31920000000	48160000000	64120000000	80080000000	112000000000	160160000000
1	484400	327600	248080	166040	124880	99960	71400	50120	33320	25004	16660	16660	9996	7140	5012	3332	2500.4	1666	1248.8	999.6	714	501.2	333.2	250.04	166.6	124.88	99.96	71.4	50.12
2	124040	83160	62440	41720	31360	24976	17864	12488	8344	6244	4172	4172	2500.4	1786.4	1248.8	834.4	624.4	417.2	313.6	250.04	178.64	124.88	83.44	62.44	41.72	31.36	25.004	17.864	12.488
3	55440	36960	27748	18508	13888	11116	7924	5544	3696	2777.6	1850.8	1850.8	1111.6	792.4	554.4	369.6	277.76	185.08	138.88	111.16	79.24	55.44	36.96	27.776	18.508	13.888	11.116	7.924	5.544
4	31080	20832	15624	10416	7812	6244	4452	3136	2083.2	1562.4	1041.6	1041.6	624.4	445.2	313.6	208.32	156.24	104.16	78.12	62.44	44.52	31.36	20.832	15.624	10.416	7.812	6.244	4.452	3.136
5	19992	13328	9996	6664	5012	4004	2856	2002	1332.8	999.6	666.4	666.4	400.4	285.6	200.2	133.28	99.96	66.64	50.12	40.04	28.56	20.02	13.328	9.996	6.664	5.012	4.004	2.856	2.002
6	13888	9268	6944	4620	3472	2780.4	1985.2	1388.8	926.8	694.4	462	462	278.04	198.52	138.88	92.68	69.44	46.2	34.72	27.804	19.852	13.888	9.268	6.944	4.62	3.472	2.7804	1.9852	1.3888
7	10220	6804	5096	3416	2553.6	2044	1458.8	1022	680.4	509.6	341.6	341.6	204.4	145.88	102.2	68.04	50.96	34.16	25.536	20.44	14.588	10.22	6.804	5.096	3.416	2.5536	2.044	1.4588	1.022
8	7812	5208	3920	2606.8	1954.4	1565.2	1117.2	781.2	520.8	392	260.68	260.68	156.52	111.72	78.12	52.08	39.2	26.068	19.572	15.652	11.172	7.812	5.208	3.92	2.6068	1.9572	1.5652	1.1172	0.7812
9	6188	4116	3080	2060.8	1545.6	1237.6	884.8	618.8	411.6	308	206.08	206.08	123.76	88.48	61.88	41.16	30.8	20.608	15.456	12.376	8.848	6.188	4.116	3.08	2.0608	1.5456	1.2376	0.8848	0.6188
10	5012	3332	2506	1671.6	1251.6	1002.4	716.8	501.2	333.2	250.6	167.16	167.16	100.24	71.68	50.12	33.32	25.06	16.716	12.516	10.024	7.168	5.012	3.332	2.506	1.6716	1.2516	1.0024	0.7168	0.5012
11	4144	2763.6	2072	1380.4	1036	828.8	590.8	414.4	276.36	207.2	138.04	138.04	82.88	59.08	41.44	27.636	20.72	13.804	10.36	8.288	5.908	4.144	2.7636	2.072	1.3804	1.036	0.8288	0.5908	0.4144
12	3472	2321.2	1741.6	1162	870.8	697.2	498.4	347.2	232.4	174.16	116.2	116.2	69.72	49.84	34.72	23.24	17.416	11.62	8.708	6.972	4.984	3.472	2.324	1.7416	1.162	0.8708	0.6972	0.4984	0.3472
13	2968	1979.6	1484	991.2	742	593.6	425.6	296.8	197.96	148.4	99.12	99.12	59.36	42.56	29.68	19.796	14.84	9.912	7.42	5.936	4.256	2.968	1.9796	1.484	0.9912	0.742	0.5936	0.4256	0.2968
14	2562	1708	1282.4	854	641.2	512.4	366.8	256.2	170.8	128.24	85.4	85.4	51.24	36.68	25.62	17.08	12.824	8.54	6.412	5.124	3.668	2.562	1.708	1.2824	0.854	0.6412	0.5124	0.3668	0.2562
15	2234.4	1489.6	1117.2	744.8	560	448	319.2	223.44	148.96	111.72	74.48	74.48	44.8	31.92	22.344	14.896	11.172	7.448	5.6	4.48	3.192	2.2344	1.4896	1.1172	0.7448	0.56	0.448	0.3192	0.22344
16	1965.6	1310.4	982.8	655.2	490	392	280	196.56	131.04	98.28	65.52	65.52	39.2	28	19.656	13.104	9.828	6.552	4.9	3.92	2.8	1.9656	1.3104	0.9828	0.6552	0.49	0.392	0.28	0.19656
17	1741.6	1162	870.8	579.6	436.8	347.2	248.92	174.16	116.2	87.08	57.96	57.96	34.72	24.892	17.416	11.62	8.708	5.796	4.368	3.472	2.4892	1.7416	1.162	0.8708	0.5796	0.4368	0.3472	0.24892	0.17416
18	1556.8	1036	778.4	518	389.2	310.8	222.32	155.68	103.6	77.84	51.8	51.8	31.08	22.232	15.568	10.36	7.784	5.18	3.892	3.108	2.2232	1.5568	1.036	0.7784	0.518	0.3892	0.3108	0.22232	0.15568
19	1397.2	932.4	700	464.8	350	279.44	199.64	139.72	93.24	70	46.48	46.48	27.944	19.964	13.972	9.324	7	4.648	3.5	2.7944	1.9964	1.3972	0.9324	0.7	0.4648	0.35	0.27944	0.19964	0.13972
20	1237.6	823.2	618.8	411.6	308	247.24	176.68	123.76	82.32	61.88	41.16	41.16	24.724	17.668	12.376	8.232	6.188	4.116	3.08	2.4724	1.7668	1.2376	0.8232	0.6188	0.4116	0.308	0.24724	0.17668	0.12376
21	1069.6	714	534.8	355.6	267.4	213.92	152.88	106.96	71.4	53.48	35.56	35.56	21.392	15.288	10.696	7.14	5.348	3.556	2.674	2.1392	1.5288	1.0696	0.714	0.5348	0.3556	0.2674	0.21392	0.15288	0.10696
22	932.4	621.6	464.8	310.8	232.96	186.48	133.28	93.24	62.16	46.48	31.08	31.08	18.648	13.328	9.324	6.216	4.648	3.108	2.3296	1.8648	1.3328	0.9324	0.6216	0.4648	0.3108	0.23296	0.18648	0.13328	0.09324
23	817.6	546	408.8	272.44	204.4	163.52	116.76	81.76	54.6	40.88	27.244	27.244	16.352	11.676	8.176	5.46	4.088	2.7244	2.044	1.6352	1.1676	0.8176	0.546	0.4088	0.27244	0.2044	0.16352	0.11676	0.08176
24	719.6	481.6	361.2	240.24	180.04	144.2	103.04	71.96	48.16	36.12	24.024	24.024	14.42	10.304	7.196	4.816	3.612	2.4024	1.8004	1.442	1.0304	0.7196	0.4816	0.3612	0.24024	0.18004	0.1442	0.10304	0.07196
25	638.4	425.6	319.2	212.8	159.6	127.68	91.28	63.84	42.56	31.92	21.28	21.28	12.768	9.128	6.384	4.256	3.192	2.128	1.596	1.2768	0.9128	0.6384	0.4256	0.3192	0.2128	0.1596	0.12768	0.09128	0.06384
26	568.4	378	285.6	189.56	142.24	113.68	81.2	56.84	37.8	28.56	18.956	18.956	11.368	8.12	5.684	3.78	2.856	1.8956	1.4224	1.1368	0.812	0.5684	0.378	0.2856	0.18956	0.14224	0.11368	0.0812	0.05684
27	509.6	338.8	254.52	169.68	127.12	101.92	72.8	50.96	33.88	25.452	16.968	16.968	10.192	7.28	5.096	3.388	2.5452	1.6968	1.2712	1.0192	0.728	0.5096	0.3388	0.25452	0.16968	0.12712	0.10192	0.0728	0.05096
28	456.4	305.2	228.76	152.32	114.24	91.56	65.24	45.64	30.52	22.876	15.232	15.232	9.156	6.524	4.564	3.052	2.2876	1.5232	1.1424	0.9156	0.6524	0.4564	0.3052	0.22876	0.15232	0.11424	0.09156	0.06524	0.04564
29	411.6	274.96	206.36	137.48	103.04	82.6	58.8	41.16	27.496	20.636	13.748	13.748	8.26	5.88	4.116	2.7496	2.0636	1.3748	1.0304	0.826	0.588	0.4116	0.27496	0.20636	0.13748	0.10304	0.0826	0.0588	0.04116
30	372.4	248.92	186.76	124.6	93.24	74.76	53.48	37.24	24.892	18.676	12.46	12.46	7.476	5.348	3.724	2.4892	1.8676	1.246	0.9324	0.7476	0.5348	0.3724	0.24892	0.18676	0.1246	0.09324	0.07476	0.05348	0.03724
31	338.8	226.24	169.68	113.12	84.84	67.76	48.44	33.88	22.624	16.968	11.312	11.312	6.776	4.844	3.388	2.2624	1.6968	1.1312	0.8484	0.6776	0.4844	0.3388	0.22624	0.16968	0.11312	0.08484	0.06776	0.04844	0.03388
32	308	206.08	154.56	103.04	77.28	61.88	44.24	30.8	20.608	15.456	10.304	10.304	6.188	4.424	3.08	2.0608	1.5456	1.0304	0.7728	0.6188	0.4424	0.308	0.20608	0.15456	0.10304	0.07728	0.06188	0.04424	0.0308
33	282.8	188.44	141.4	94.08	70.56	56.56	40.32	28.28	18.844	14.14	9.408	9.408	5.656	4.032	2.828	1.8844	1.414	0.9408	0.7056	0.5656	0.4032	0.2828	0.18844	0.1414	0.09408	0.07056	0.05656	0.04032	0.02828
34	259	172.76	129.64	86.24	64.68	51.8	36.96	25.9	17.276	12.964	8.624	8.624	5.18	3.696	2.59	1.7276	1.2964	0.8624	0.6468	0.518	0.3696	0.259	0.17276	0.12964	0.08624	0.06468	0.0518	0.03696	0.0259
35	238.28	158.76	119	79.52	59.64	47.6	34.16	23.828	15.876	11.9	7.952	7.952	4.76	3.416	2.3828	1.5876	1.19	0.7952	0.5964	0.476	0.3416	0.23828	0.15876	0.119	0.07952	0.05964	0.0476	0.03416	0.023828
36	219.52	146.16	109.76	73.08	54.88	43.96	31.36	21.952	14.644	10.976	7.308	7.308	4.396	3.136	2.1952	1.4644	1.0976	0.7308	0.5488	0.4396	0.3136	0.21952	0.14644	0.10976	0.07308	0.05488	0.04396	0.03136	0.021952
37	202.72	135.24	101.36	67.48	50.68	40.6	28.84	20.272	13.524	10.136	6.748	6.748	4.06	2.884	2.0272	1.3524	1.0136	0.6748	0.5068	0.406	0.2884	0.20272	0.13524	0.10136	0.06748	0.05068	0.0406	0.02884	0.020272
38	187.6	125.16	93.8	62.44	47.04	37.52	26.796	18.76	12.516	9.38	6.244	6.244	3.752	2.6796	1.876	1.2516	0.938	0.6244	0.4704	0.3752	0.26796	0.1876	0.12516	0.0938	0.06244	0.04704	0.03752	0.026796	0.01876
39	174.16	116.2	87.08	57.96	43.4	34.72	24.864	17.416	11.62	8.708	5.796	5.796	3.472	2.4864	1.7416	1.162	0.8708	0.5796	0.434	0.3472	0.24864	0.17416	0.1162	0.08708	0.05796	0.0434	0.03472	0.024864	0.017416
40	161.84	107.8	80.92	54.04	40.6	32.48	23.128	16.184	10.78	8.092	5.404	5.404	3.248	2.3128	1.6184	1.078	0.8092	0.5404	0.406	0.3248	0.23128	0.16184	0.1078	0.08092	0.05404	0.0406	0.03248	0.023128	0.016184
41	150.64	100.52	75.32	50.12	37.8	30.24	21.532	15.064	10.052	7.532	5.012	5.012	3.024	2.1532	1.5064	1.0052	0.7532	0.5012	0.378	0.3024	0.21532	0.15064	0.10052	0.07532	0.05012	0.0378	0.03024	0.021532	0.015064
42	140.56	93.8	70.28	47.04	35.28	28.28	20.104	14.084	9.38	7.028	4.704	4.704	2.828	2.0104	1.4084	0.938	0.7028	0.4704	0.3528	0.2828	0.20104	0.14084	0.0938	0.07028	0.04704	0.03528	0.02828	0.020104	0.014084
43	131.6	87.64	65.8	43.96	32.76	26.32	18.788	13.16	8.764	6.58	4.396	4.396	2.632	1.8788	1.316	0.8764	0.658	0.4396	0.3276	0.2632	0.18788	0.1316	0.08764	0.0658	0.04396	0.03276	0.02632	0.018788	0.01316
44	123.2	82.04	61.6	41.16	30.8	24.64	17.584	12.32	8.204	6.16	4.116	4.116	2.464	1.7584	1.232	0.8204	0.616	0.4116	0.308	0.2464	0.17584	0.1232	0.08204	0.0616	0.04116	0.0308	0.02464	0.017584	0.01232
45	115.64	77	57.68	38.64	28.84	23.1	16.52	11.564	7.7	5.768	3.864	3.864	2.31	1.652	1.1564	0.77	0.5768	0.3864	0.2884	0.231	0.1652	0.11564	0.077	0.05768	0.03864	0.02884	0.0231	0.01652	0.011564
46	108.64	72.24	54.32	36.12	27.132	21.7	15.512	10.864	7.224	5.432	3.612	3.612	2.17	1.5512	1.0864	0.7224	0.5432	0.3612	0.27132	0.217	0.15512	0.10864	0.07224	0.05432	0.03612	0.027132	0.0217	0.015512	0.010864
47	102.2	68.04	50.96	34.16	25.536	20.44	14.588	10.22	6.804	5.096	3.416	3.416	2.044	1.4588	1.022	0.6804	0.5096	0.3416	0.25536	0.2044	0.14588	0.1022	0.06804	0.05096	0.03416	0.025536	0.02044	0.014588	0.01022
48	96.32	64.12	48.16	32.2	24.052	19.236	13.748	9.632	6.412	4.816	3.22	3.22	1.9236	1.3748	0.9632	0.6412	0.4816	0.322	0.24052	0.19236	0.13748	0.09632	0.06412	0.04816	0.0322	0.024052	0.019236	0.013748	0.009632
49	90.72	60.48	45.36	30.24	22.708	18.172	12.964	9.072	6.048	4.536	3.024	3.024	1.8172	1.2964	0.9072	0.6048	0.4536	0.3024	0.22708	0.18172	0.12964	0.09072	0.06048	0.04536	0.03024	0.022708	0.018172	0.012964	0.009072
50	85.68	57.12	42.84	28.56	21.448	17.164	12.264	8.568	5.712	4.284	2.856	2.856	1.7164	1.2264	0.8568	0.5712	0.4284	0.2856	0.21448	0.17164	0.12264	0.08568	0.05712	0.04284	0.02856	0.021448	0.017164	0.012264	0.008568
51	81.2	54.04	40.6	27.048	20.3	16.24	11.592	8.12	5.404	4.06	2.7048	2.7048	1.624	1.1592	0.812	0.5404	0.406	0.27048	0.203	0.1624	0.11592	0.0812	0.05404	0.0406	0.027048	0.0203	0.01624	0.011592	0.00812
52	77	51.24	38.36	25.62	19.208	15.372	10.976	7.7	5.124	3.836	2.562	2.562	1.5372	1.0976	0.77	0.5124	0.3836	0.2562	0.19208	0.15372	0.10976	0.077	0.05124	0.03836	0.02562	0.019208	0.015372	0.010976	0.0077
53	72.8	48.72	36.4	24.304	18.228	14.588	10.416	7.28	4.872	3.64	2.4304	2.4304	1.4588	1.0416	0.728	0.4872	0.364	0.24304	0.18228	0.14588	0.10416	0.0728	0.04872	0.0364	0.024304	0.018228	0.014588	0.010416	0.00728
54	69.16	46.2	34.72	23.072	17.304	13.832	9.884	6.916	4.62	3.472	2.3072	2.3072	1.3832	0.9884	0.6916	0.462	0.3472	0.23072	0.17304	0.13832	0.09884	0.06916	0.0462	0.03472	0.023072	0.017304	0.013832	0.009884	0.006916
55	65.8	43.96	32.76	21.924	16.436	13.16	9.408	6.58	4.396	3.276	2.1924	2.1924	1.316	0.9408	0.658	0.4396	0.3276	0.21924	0.16436	0.1316	0.09408	0.0658	0.04396	0.03276	0.021924	0.016436	0.01316	0.009408	0.00658
56	62.72	41.72	31.36	20.86	15.652	12.516	8.932	6.272	4.172	3.136	2.086	2.086	1.2516	0.8932	0.6272	0.4172	0.3136	0.2086	0.15652	0.12516	0.08932	0.06272	0.04172	0.03136	0.02086	0.015652	0.012516	0.008932	0.006272
57	59.64	39.76	29.68	19.88	14.896	11.928	8.512	5.964	3.976	2.968	1.988	1.988	1.1928	0.8512	0.5964	0.3976	0.2968	0.1988	0.14896	0.11928	0.08512	0.05964	0.03976	0.02968	0.01988	0.014896	0.011928	0.008512	0.005964
58	56.84	37.8	28.28	18.956	14.196	11.368	8.12	5.684	3.78	2.828	1.8956	1.8956	1.1368	0.812	0.5684	0.378	0.2828	0.18956	0.14196	0.11368	0.0812	0.05684	0.0378	0.02828	0.018956	0.014196	0.011368	0.00812	0.005684
59	54.32	36.12	27.104	18.088	13.552	10.836	7.756	5.432	3.612	2.7104	1.8088	1.8088	1.0836	0.7756	0.5432	0.3612	0.27104	0.18088	0.13552	0.10836	0.07756	0.05432	0.03612	0.027104	0.018088	0.013552	0.010836	0.007756	0.005432
60	51.8	34.44	25.9	17.276	12.964	10.36	7.392	5.18	3.444	2.59	1.7276	1.7276	1.036	0.7392	0.518	0.3444	0.259	0.17276	0.12964	0.1036	0.07392	0.0518	0.03444	0.0259	0.017276	0.012964	0.01036	0.007392	0.00518
61	49.56	33.04	24.752	16.52	12.376	9.912	7.084	4.956	3.304	2.4752	1.652	1.652	0.9912	0.7084	0.4956	0.3304	0.24752	0.1652	0.12376	0.09912	0.07084	0.04956	0.03304	0.024752	0.01652	0.012376	0.009912	0.007084	0.004956
62	47.32	31.64	23.688	15.792	11.844	9.492	6.776	4.732	3.164	2.3688	1.5792	1.5792	0.9492	0.6776	0.4732	0.3164	0.23688	0.15792	0.11844	0.09492	0.06776	0.04732	0.03164	0.023688	0.015792	0.011844	0.009492	0.006776	0.004732
63	45.36	30.24	22.708	15.12	11.34	9.072	6.496	4.536	3.024	2.2708	1.512	1.512	0.9072	0.6496	0.4536	0.3024	0.22708	0.1512	0.1134	0.09072	0.06496	0.04536	0.03024	0.022708	0.01512	0.01134	0.009072	0.006496	0.004536
64	43.4	29.12	21.756	14.504	10.892	8.708	6.216	4.34	2.912	2.1756	1.4504	1.4504	0.8708	0.6216	0.434	0.2912	0.21756	0.14504	0.10892	0.08708	0.06216	0.0434	0.02912	0.021756	0.014504	0.010892	0.008708	0.006216	0.00434
65	41.72	27.832	20.86	13.916	10.444	8.344	5.964	4.172	2.7832	2.0888	1.3916	1.3916	0.8344	0.5964	0.4172	0.27832	0.20888	0.13916	0.10444	0.08344	0.05964	0.04172	0.027832	0.020888	0.013916	0.010444	0.008344	0.005964	0.004172
66	40.04	26.712	20.048	13.356	10.024	8.008	5.74	4.004	2.6712	2.0048	1.3356	1.3356	0.8008	0.574	0.4004	0.26712	0.20048	0.13356	0.10024	0.08008	0.0574	0.04004	0.026712	0.020048	0.013356	0.010024	0.008008	0.00574	0.004004
67	38.64	25.676	19.264	12.824	9.632	7.7	5.488	3.864	2.5676	1.9264	1.2824	1.2824	0.77	0.5488	0.3864	0.25676	0.19264	0.12824	0.09632	0.077	0.05488	0.03864	0.025676	0.019264	0.012824	0.009632	0.0077	0.005488	0.003864
68	36.96	24.696	18.508	12.348	9.268	7.42	5.292	3.696	2.4696	1.8508	1.2348	1.2348	0.742	0.5292	0.3696	0.24696	0.18508	0.12348	0.09268	0.0742	0.05292	0.03696	0.024696	0.018508	0.012348	0.009268	0.00742	0.005292	0.003696
69	35.56	23.744	17.808	11.872	8.904	7.14	5.096	3.556	2.3772	1.7808	1.1872	1.1872	0.714	0.5096	0.3556	0.23772	0.17808	0.11872	0.08904	0.0714	0.05096	0.03556	0.023772	0.017808	0.011872	0.008904	0.00714	0.005096	0.003556
70	34.44	22.876	17.164	11.452	8.568	6.86	4.9	3.444	2.2876	1.7164	1.1452	1.1452	0.686	0.49	0.3444	0.22876	0.17164	0.11452	0.08568	0.0686	0.049	0.03444	0.022876	0.017164	0.011452	0.008568	0.00686	0.0049	0.003444
71	33.04	22.036	16.548	11.032	8.26	6.608	4.732	3.304	2.2036	1.6548	1.1032	1.1032	0.6608	0.4732	0.3304	0.22036	0.16548	0.11032	0.0826	0.06608	0.04732	0.03304	0.022036	0.016548	0.011032	0.00826	0.006608	0.004732	0.003304
72	31.92	21.252	15.932	10.64	7.98	6.384	4.564	3.192	2.1252	1.5932	1.064	1.064	0.6384	0.4564	0.3192	0.21252	0.15932	0.1064	0.0798	0.06384	0.04564	0.03192	0.021252	0.015932	0.01064	0.00798	0.006384	0.004564	0.003192
73	30.8	20.524	15.372	10.248	7.7	6.16	4.396	3.08	2.0524	1.5372	1.0248	1.0248	0.616	0.4396	0.308	0.20524	0.15372	0.10248	0.077	0.0616	0.04396	0.0308	0.020524	0.015372	0.010248	0.0077	0.00616	0.004396	0.00308
74	29.68	19.796	14.868	9.912	7.42	5.936	4.256	2.968	1.9796	1.4868	0.9912	0.9912	0.5936	0.4256	0.2968	0.19796	0.14868	0.09912	0.0742	0.05936	0.04256	0.02968	0.019796	0.014868	0.009912	0.00742	0.005936	0.004256	0.002968
75	28.84	19.124	14.364	9.576	7.168	5.74	4.088	2.884	1.9124	1.4364	0.9576	0.9576	0.574	0.4088	0.2884	0.19124	0.14364	0.09576	0.07168	0.0574	0.04088	0.02884	0.019124	0.014364	0.009576	0.007168	0.00574	0.004088	0.002884
76	27.748	18.508	13.888	9.24	6.944	5.544	3.976	2.7748	1.8508	1.3888	0.924	0.924	0.5544	0.3976	0.27748	0.18508	0.13888	0.0924	0.06944	0.05544	0.03976	0.027748	0.018508	0.013888	0.00924	0.006944	0.005544	0.003976	0.0027748
77	26.852	17.892	13.412	8.96	6.72	5.376	3.836	2.6852	1.7892	1.3412	0.896	0.896	0.5376	0.3836	0.26852	0.17892	0.13412	0.0896	0.0672	0.05376	0.03836	0.026852	0.017892	0.013412	0.00896	0.00672	0.005376	0.003836	0.0026852
78	25.984	17.332	12.992	8.652	6.496	5.208	3.724	2.5984	1.7332	1.2992	0.8652	0.8652	0.5208	0.3724	0.25984	0.17332	0.12992	0.08652	0.06496	0.05208	0.03724	0.025984	0.017332	0.012992	0.008652	0.006496	0.005208	0.003724	0.0025984
79	25.172	16.772	12.572	8.4	6.3	5.04	3.584	2.5172	1.6772	1.2572	0.84	0.84	0.504	0.3584	0.25172	0.16772	0.12572	0.084	0.063	0.0504	0.03584	0.025172	0.016772	0.012572	0.0084	0.0063	0.00504	0.003584	0.0025172
80	24.388	16.268	12.18	8.12	6.104	4.872	3.472	2.4388	1.6268	1.218	0.812	0.812	0.4872	0.3472	0.24388	0.16268	0.1218	0.0812	0.06104	0.04872	0.03472	0.024388	0.016268	0.01218	0.00812	0.006104	0.004872	0.003472	0.0024388
81	23.632	15.764	11.816	7.868	5.908	4.732	3.388	2.3632	1.5764	1.1816	0.7868	0.7868	0.4732	0.3388	0.23632	0.15764	0.11816	0.07868	0.05908	0.04732	0.03388	0.023632	0.015764	0.011816	0.007868	0.005908	0.004732	0.003388	0.0023632
82	22.932	15.288	11.48	7.644	5.74	4.592	3.276	2.2932	1.5288	1.148	0.7644	0.7644	0.4592	0.3276	0.22932	0.15288	0.1148	0.07644	0.0574	0.04592	0.03276	0.022932	0.015288	0.01148	0.007644	0.00574	0.004592	0.003276	0.0022932
83	22.26	14.84	11.116	7.42	5.572	4.452	3.192	2.226	1.484	1.1116	0.742	0.742	0.4452	0.3192	0.2226	0.1484	0.11116	0.0742	0.05572	0.04452	0.03192	0.02226	0.01484	0.011116	0.00742	0.005572	0.004452	0.003192	0.002226
84	21.616	14.42	10.808	7.196	5.404	4.312	3.08	2.1616	1.442	1.0808	0.7196	0.7196	0.4312	0.308	0.21616	0.1442	0.10808	0.07196	0.05404	0.04312	0.0308	0.021616	0.01442	0.010808	0.007196	0.005404	0.004312	0.00308	0.0021616
85	21	14	10.5	7	5.264	4.2	2.996	2.1	1.4	1.05	0.7	0.7	0.42	0.2996	0.21	0.14	0.105	0.07	0.05264	0.042	0.02996	0.021	0.014	0.0105	0.007	0.005264	0.0042	0.002996	0.0021
86	20.412	13.608	10.22	6.804	5.096	4.088	2.912	2.0412	1.3608	1.022	0.6804	0.6804	0.4088	0.2912	0.20412	0.13608	0.1022	0.06804	0.05096	0.04088	0.02912	0.020412	0.013608	0.01022	0.006804	0.005096	0.004088	0.002912	0.0020412
87	19.852	13.244	9.94	6.608	4.956	3.976	2.828	1.9852	1.3244	0.994	0.6608	0.6608	0.3976	0.2828	0.19852	0.13244	0.0994	0.06608	0.04956	0.03976	0.02828	0.019852	0.013244	0.00994	0.006608	0.004956	0.003976	0.002828	0.0019852
88	19.32	12.88	9.66	6.44	4.816	3.864	2.7608	1.932	1.288	0.966	0.644	0.644	0.3864	0.27608	0.1932	0.1288	0.0966	0.0644	0.04816	0.03864	0.027608	0.01932	0.01288	0.00966	0.00644	0.004816	0.003864	0.0027608	0.001932
89	18.816	12.544	9.408	6.272	4.704	3.752	2.6852	1.8816	1.2544	0.9408	0.6272	0.6272	0.3752	0.26852	0.18816	0.12544	0.09408	0.06272	0.04704	0.03752	0.026852	0.018816	0.012544	0.009408	0.006272	0.004704	0.003752	0.0026852	0.0018816
90	18.312	12.208	9.156	6.104	4.592	3.668	2.6152	1.8312	1.2208	0.9156	0.6104	0.6104	0.3668	0.26152	0.18312	0.12208	0.09156	0.06104	0.04592	0.03668	0.026152	0.018312	0.012208	0.009156	0.006104	0.004592	0.003668	0.0026152	0.0018312
91	17.836	11.9	8.932	5.936	4.452	3.556	2.5508	1.7836	1.19	0.8932	0.5936	0.5936	0.3556	0.25508	0.17836	0.119	0.08932	0.05936	0.04452	0.03556	0.025508	0.017836	0.0119	0.008932	0.005936	0.004452	0.003556	0.0025508	0.0017836
92	17.388	11.592	8.708	5.796	4.34	3.472	2.4864	1.7388	1.1592	0.8708	0.5796	0.5796	0.3472	0.24864	0.17388	0.11592	0.08708	0.05796	0.0434	0.03472	0.024864	0.017388	0.011592	0.008708	0.005796	0.00434	0.003472	0.0024864	0.0017388
93	16.968	11.312	8.484	5.656	4.228	3.388	2.4248	1.6968	1.1312	0.8484	0.5656	0.5656	0.3388	0.24248	0.16968	0.11312	0.08484	0.05656	0.04228	0.03388	0.024248	0.016968	0.011312	0.008484	0.005656	0.004228	0.003388	0.0024248	0.0016968
94	16.548	11.032	8.288	5.516	4.144	3.304	2.366	1.6548	1.1032	0.8288	0.5516	0.5516	0.3304	0.2366	0.16548	0.11032	0.08288	0.05516	0.04144	0.03304	0.02366	0.016548	0.011032	0.008288	0.005516	0.004144	0.003304	0.002366	0.0016548
95	16.156	10.78	8.092	5.376	4.032	3.22	2.3072	1.6156	1.078	0.8092	0.5376	0.5376	0.322	0.23072	0.16156	0.1078	0.08092	0.05376	0.04032	0.0322	0.023072	0.016156	0.01078	0.008092	0.005376	0.004032	0.00322	0.0023072	0.0016156
96	15.792	10.528	7.896	5.264	3.948	3.164	2.254	1.5792	1.0528	0.7896	0.5264	0.5264	0.3164	0.2254	0.15792	0.10528	0.07896	0.05264	0.03948	0.03164	0.02254	0.015792	0.010528	0.007896	0.005264	0.003948	0.003164	0.002254	0.0015792
97	15.428	10.276	7.7	5.152	3.864	3.08	2.2008	1.5428	1.0276	0.77	0.5152	0.5152	0.308	0.22008	0.15428	0.10276	0.077	0.05152	0.03864	0.0308	0.022008	0.015428	0.010276	0.0077	0.005152	0.003864	0.00308	0.0022008	0.0015428
98	15.064	10.052	7.532	5.012	3.78	3.024	2.1532	1.5064	1.0052	0.7532	0.5012	0.5012	0.3024	0.21532	0.15064	0.10052	0.07532	0.05012	0.0378	0.03024	0.021532	0.015064	0.010052	0.007532	0.005012	0.00378	0.003024	0.0021532	0.0015064
99	14.728	9.828	7.364	4.9	3.696	2.94	2.1028	1.4728	0.9828	0.7364	0.49	0.49	0.294	0.21028	0.14728	0.09828	0.07364	0.049	0.03696	0.0294	0.021028	0.014728	0.009828	0.007364	0.0049	0.003696	0.00294	0.0021028	0.0014728
100	14.392	9.604	7.196	4.788	3.612	2.884	2.058	1.4392	0.9604	0.7196	0.4788	0.4788	0.2884	0.2058	0.14392	0.09604	0.07196	0.04788	0.03612	0.02884	0.02058	0.014392	0.009604	0.007196	0.004788	0.003612	0.002884	0.002058	0.0014392
101	14.084	9.408	7.056	4.704	3.528	2.828	2.0132	1.4084	0.9408	0.7056	0.4704	0.4704	0.2828	0.20132	0.14084	0.09408	0.07056	0.04704	0.03528	0.02828	0.020132	0.014084	0.009408	0.007056	0.004704	0.003528	0.002828	0.0020132	0.0014084
102	13.804	9.184	6.888	4.592	3.444	2.758	1.9712	1.3804	0.9184	0.6888	0.4592	0.4592	0.2758	0.19712	0.13804	0.09184	0.06888	0.04592	0.03444	0.02758	0.019712	0.013804	0.009184	0.006888	0.004592	0.003444	0.002758	0.0019712	0.0013804
103	13.496	9.016	6.748	4.508	3.388	2.702	1.9292	1.3496	0.9016	0.6748	0.4508	0.4508	0.2702	0.19292	0.13496	0.09016	0.06748	0.04508	0.03388	0.02702	0.019292	0.013496	0.009016	0.006748	0.004508	0.003388	0.002702	0.0019292	0.0013496
104	13.244	8.82	6.608	4.424	3.304	2.646	1.89	1.3244	0.882	0.6608	0.4424	0.4424	0.2646	0.189	0.13244	0.0882	0.06608	0.04424	0.03304	0.02646	0.0189	0.013244	0.00882	0.006608	0.004424	0.003304	0.002646	0.00189	0.0013244
105	12.964	8.652	6.496	4.312	3.248	2.5928	1.8536	1.2964	0.8652	0.6496	0.4312	0.4312	0.25928	0.18536	0.12964	0.08652	0.06496	0.04312	0.03248	0.025928	0.018536	0.012964	0.008652	0.006496	0.004312	0.003248	0.0025928	0.0018536	0.0012964
106	12.712	8.484	6.356	4.228	3.192	2.5424	1.8172	1.2712	0.8484	0.6356	0.4228	0.4228	0.25424	0.18172	0.12712	0.08484	0.06356	0.04228	0.03192	0.025424	0.018172	0.012712	0.008484	0.006356	0.004228	0.003192	0.0025424	0.0018172	0.0012712
107	12.46	8.316	6.244	4.144	3.108	2.492	1.7808	1.246	0.8316	0.6244	0.4144	0.4144	0.2492	0.17808	0.1246	0.08316	0.06244	0.04144	0.03108	0.02492	0.017808	0.01246	0.008316	0.006244	0.004144	0.003108	0.002492	0.0017808	0.001246
108	12.236	8.148	6.104	4.088	3.052	2.4472	1.7472	1.2236	0.8148	0.6104	0.4088	0.4088	0.24472	0.17472	0.12236	0.08148	0.06104	0.04088	0.03052	0.024472	0.017472	0.012236	0.008148	0.006104	0.004088	0.003052	0.0024472	0.0017472	0.0012236
109	12.012	8.008	5.992	4.004	2.996	2.3996	1.7136	1.2012	0.8008	0.5992	0.4004	0.4004	0.23996	0.17136	0.12012	0.08008	0.05992	0.04004	0.02996	0.023996	0.017136	0.012012	0.008008	0.005992	0.004004	0.002996	0.0023996	0.0017136	0.0012012
110	11.788	7.868	5.88	3.92	2.94	2.3576	1.6828	1.1788	0.7868	0.588	0.392	0.392	0.23576	0.16828	0.11788	0.07868	0.0588	0.0392	0.0294	0.023576	0.016828	0.011788	0.007868	0.00588	0.00392	0.00294	0.0023576	0.0016828	0.0011788
111	11.564	7.7	5.796	3.864	2.884	2.3128	1.652	1.1564	0.77	0.5796	0.3864	0.3864	0.23128	0.1652	0.11564	0.077	0.05796	0.03864	0.02884	0.023128	0.01652	0.011564	0.0077	0.005796	0.003864	0.002884	0.0023128	0.001652	0.0011564
112	11.368	7.588	5.684	3.78	2.828	2.2736	1.624	1.1368	0.7588	0.5684	0.378	0.378	0.22736	0.1624	0.11368	0.07588	0.05684	0.0378	0.02828	0.022736	0.01624	0.011368	0.007588	0.005684	0.00378	0.002828	0.0022736	0.001624	0.0011368
113	11.172	7.448	5.572	3.724	2.7916	2.2344	1.596	1.1172	0.7448	0.5572	0.3724	0.3724	0.22344	0.1596	0.11172	0.07448	0.05572	0.03724	0.027916	0.022344	0.01596	0.011172	0.007448	0.005572	0.003724	0.0027916	0.0022344	0.001596	0.0011172
114	10.976	7.308	5.488	3.668	2.744	2.1952	1.568	1.0976	0.7308	0.5488	0.3668	0.3668	0.21952	0.1568	0.10976	0.07308	0.05488	0.03668	0.02744	0.021952	0.01568	0.010976	0.007308	0.005488	0.003668	0.002744	0.0021952	0.001568	0.0010976
115	10.808	7.196	5.404	3.612	2.6992	2.1588	1.5428	1.0808	0.7196	0.5404	0.3612	0.3612	0.21588	0.15428	0.10808	0.07196	0.05404	0.03612	0.026992	0.021588	0.015428	0.010808	0.007196	0.005404	0.003612	0.0026992	0.0021588	0.0015428	0.0010808
116	10.612	7.084	5.32	3.528	2.6544	2.1224	1.5176	1.0612	0.7084	0.532	0.3528	0.3528	0.21224	0.15176	0.10612	0.07084	0.0532	0.03528	0.026544	0.021224	0.015176	0.010612	0.007084	0.00532	0.003528	0.0026544	0.0021224	0.0015176	0.0010612
117	10.444	6.972	5.236	3.472	2.6124	2.0888	1.4924	1.0444	0.6972	0.5236	0.3472	0.3472	0.20888	0.14924	0.10444	0.06972	0.05236	0.03472	0.026124	0.020888	0.014924	0.010444	0.006972	0.005236	0.003472	0.0026124	0.0020888	0.0014924	0.0010444
118	10.276	6.86	5.152	3.416	2.5704	2.0552	1.47	1.0276	0.686	0.5152	0.3416	0.3416	0.20552	0.147	0.10276	0.0686	0.05152	0.03416	0.025704	0.020552	0.0147	0.010276	0.00686	0.005152	0.003416	0.0025704	0.0020552	0.00147	0.0010276
119	10.136	6.748	5.068	3.388	2.5312	2.0244	1.4448	1.0136	0.6748	0.5068	0.3388	0.3388	0.20244	0.14448	0.10136	0.06748	0.05068	0.03388	0.025312	0.020244	0.014448	0.010136	0.006748	0.005068	0.003388	0.0025312	0.0020244	0.0014448	0.0010136
120	9.968	6.636	4.984	3.332	2.492	1.9936	1.4252	0.9968	0.6636	0.4984	0.3332	0.3332	0.19936	0.14252	0.09968	0.06636	0.04984	0.03332	0.02492	0.019936	0.014252	0.009968	0.006636	0.004984	0.003332	0.002492	0.0019936	0.0014252	0.0009968
121	9.828	6.552	4.9	3.276	2.4556	1.9656	1.4028	0.9828	0.6552	0.49	0.3276	0.3276	0.19656	0.14028	0.09828	0.06552	0.049	0.03276	0.024556	0.019656	0.014028	0.009828	0.006552	0.0049	0.003276	0.0024556	0.0019656	0.0014028	0.0009828
122	9.688	6.44	4.844	3.22	2.4192	1.9348	1.3832	0.9688	0.644	0.4844	0.322	0.322	0.19348	0.13832	0.09688	0.0644	0.04844	0.0322	0.024192	0.019348	0.013832	0.009688	0.00644	0.004844	0.00322	0.0024192	0.0019348	0.0013832	0.0009688
123	9.548	6.356	4.76	3.192	2.3856	1.9068	1.3636	0.9548	0.6356	0.476	0.3192	0.3192	0.19068	0.13636	0.09548	0.06356	0.0476	0.03192	0.023856	0.019068	0.013636	0.009548	0.006356	0.00476	0.003192	0.0023856	0.0019068	0.0013636	0.0009548
124	9.408	6.272	4.704	3.136	2.352	1.8816	1.344	0.9408	0.6272	0.4704	0.3136	0.3136	0.18816	0.1344	0.09408	0.06272	0.04704	0.03136	0.02352	0.018816	0.01344	0.009408	0.006272	0.004704	0.003136	0.002352	0.0018816	0.001344	0.0009408
125	9.268	6.188	4.648	3.08	2.3184	1.8564	1.3244	0.9268	0.6188	0.4648	0.308	0.308	0.18564	0.13244	0.09268	0.06188	0.04648	0.0308	0.023184	0.018564	0.013244	0.009268	0.006188	0.004648	0.00308	0.0023184	0.0018564	0.0013244	0.0009268
126	9.156	6.104	4.564	3.052	2.2876	1.8312	1.3076	0.9156	0.6104	0.4564	0.3052	0.3052	0.18312	0.13076	0.09156	0.06104	0.04564	0.03052	0.022876	0.018312	0.013076	0.009156	0.006104	0.004564	0.003052	0.0022876	0.0018312	0.0013076	0.0009156
127	9.044	6.02	4.508	3.024	2.2596	1.806	1.2908	0.9044	0.602	0.4508	0.3024	0.3024	0.1806	0.12908	0.09044	0.0602	0.04508	0.03024	0.022596	0.01806	0.012908	0.009044	0.00602	0.004508	0.003024	0.0022596	0.001806	0.0012908	0.0009044
128	8.932	5.936	4.452	2.968	2.2288	1.7836	1.274	0.8932	0.5936	0.4452	0.2968	0.2968	0.17836	0.1274	0.08932	0.05936	0.04452	0.02968	0.022288	0.017836	0.01274	0.008932	0.005936	0.004452	0.002968	0.0022288	0.0017836	0.001274	0.0008932
129	8.82	5.88	4.396	2.94	2.2008	1.7612	1.2572	0.882	0.588	0.4396	0.294	0.294	0.17612	0.12572	0.0882	0.0588	0.04396	0.0294	0.022008	0.017612	0.012572	0.00882	0.00588	0.004396	0.00294	0.0022008	0.0017612	0.0012572	0.000882
130	8.708	5.796	4.34	2.912	2.1756	1.7388	1.2432	0.8708	0.5796	0.434	0.2912	0.2912	0.17388	0.12432	0.08708	0.05796	0.0434	0.02912	0.021756	0.017388	0.012432	0.008708	0.005796	0.00434	0.002912	0.0021756	0.0017388	0.0012432	0.0008708
131	8.596	5.74	4.284	2.856	2.1476	1.7192	1.2264	0.8596	0.574	0.4284	0.2856	0.2856	0.17192	0.12264	0.08596	0.0574	0.04284	0.02856	0.021476	0.017192	0.012264	0.008596	0.00574	0.004284	0.002856	0.0021476	0.0017192	0.0012264	0.0008596
132	8.484	5.656	4.256	2.828	2.1224	1.6996	1.2124	0.8484	0.5656	0.4256	0.2828	0.2828	0.16996	0.12124	0.08484	0.05656	0.04256	0.02828	0.021224	0.016996	0.012124	0.008484	0.005656	0.004256	0.002828	0.0021224	0.0016996	0.0012124	0.0008484
133	8.4	5.6	4.2	2.8	2.1	1.68	1.1984	0.84	0.56	0.42	0.28	0.28	0.168	0.11984	0.084	0.056	0.042	0.028	0.021	0.0168	0.011984	0.0084	0.0056	0.0042	0.0028	0.0021	0.00168	0.0011984	0.00084
134	8.316	5.544	4.144	2.7664	2.0748	1.6604	1.1872	0.8316	0.5544	0.4144	0.27664	0.27664	0.16604	0.11872	0.08316	0.05544	0.04144	0.027664	0.020748	0.016604	0.011872	0.008316	0.005544	0.004144	0.0027664	0.0020748	0.0016604	0.0011872	0.0008316
135	8.204	5.488	4.116	2.7384	2.0524	1.6436	1.1732	0.8204	0.5488	0.4116	0.27384	0.27384	0.16436	0.11732	0.08204	0.05488	0.04116	0.027384	0.020524	0.016436	0.011732	0.008204	0.005488	0.004116	0.0027384	0.0020524	0.0016436	0.0011732	0.0008204
136	8.12	5.404	4.06	2.7076	2.03	1.624	1.162	0.812	0.5404	0.406	0.27076	0.27076	0.1624	0.1162	0.0812	0.05404	0.0406	0.027076	0.0203	0.01624	0.01162	0.00812	0.005404	0.00406	0.0027076	0.00203	0.001624	0.001162	0.000812
137	8.036	5.348	4.032	2.6796	2.0104	1.6072	1.148	0.8036	0.5348	0.4032	0.26796	0.26796	0.16072	0.1148	0.08036	0.05348	0.04032	0.026796	0.020104	0.016072	0.01148	0.008036	0.005348	0.004032	0.0026796	0.0020104	0.0016072	0.001148	0.0008036
138	7.952	5.292	3.976	2.6516	1.9908	1.5904	1.1368	0.7952	0.5292	0.3976	0.26516	0.26516	0.15904	0.11368	0.07952	0.05292	0.03976	0.026516	0.019908	0.015904	0.011368	0.007952	0.005292	0.003976	0.0026516	0.0019908	0.0015904	0.0011368	0.0007952
139	7.868	5.264	3.948	2.6264	1.9712	1.5764	1.1256	0.7868	0.5264	0.3948	0.26264	0.26264	0.15764	0.11256	0.07868	0.05264	0.03948	0.026264	0.019712	0.015764	0.011256	0.007868	0.005264	0.003948	0.0026264	0.0019712	0.0015764	0.0011256	0.0007868
140	7.812	5.208	3.892	2.6012	1.9516	1.5596	1.1144	0.7812	0.5208	0.3892	0.26012	0.26012	0.15596	0.11144	0.07812	0.05208	0.03892	0.026012	0.019516	0.015596	0.011144	0.007812	0.005208	0.003892	0.0026012	0.0019516	0.0015596	0.0011144	0.0007812
141	7.728	5.152	3.864	2.576	1.932	1.5456	1.1032	0.7728	0.5152	0.3864	0.2576	0.2576	0.15456	0.11032	0.07728	0.05152	0.03864	0.02576	0.01932	0.015456	0.011032	0.007728	0.005152	0.003864	0.002576	0.001932	0.0015456	0.0011032	0.0007728
142	7.672	5.096	3.836	2.5536	1.9152	1.5316	1.0948	0.7672	0.5096	0.3836	0.25536	0.25536	0.15316	0.10948	0.07672	0.05096	0.03836	0.025536	0.019152	0.015316	0.010948	0.007672	0.005096	0.003836	0.0025536	0.0019152	0.0015316	0.0010948	0.0007672
143	7.588	5.068	3.808	2.5312	1.8984	1.5176	1.0836	0.7588	0.5068	0.3808	0.25312	0.25312	0.15176	0.10836	0.07588	0.05068	0.03808	0.025312	0.018984	0.015176	0.010836	0.007588	0.005068	0.003808	0.0025312	0.0018984	0.0015176	0.0010836	0.0007588
144	7.532	5.012	3.752	2.5088	1.8816	1.5064	1.0752	0.7532	0.5012	0.3752	0.25088	0.25088	0.15064	0.10752	0.07532	0.05012	0.03752	0.025088	0.018816	0.015064	0.010752	0.007532	0.005012	0.003752	0.0025088	0.0018816	0.0015064	0.0010752	0.0007532
145	7.476	4.984	3.724	2.4892	1.8676	1.4924	1.0668	0.7476	0.4984	0.3724	0.24892	0.24892	0.14924	0.10668	0.07476	0.04984	0.03724	0.024892	0.018676	0.014924	0.010668	0.007476	0.004984	0.003724	0.0024892	0.0018676	0.0014924	0.0010668	0.0007476
146	7.392	4.928	3.696	2.4668	1.8508	1.4812	1.0584	0.7392	0.4928	0.3696	0.24668	0.24668	0.14812	0.10584	0.07392	0.04928	0.03696	0.024668	0.018508	0.014812	0.010584	0.007392	0.004928	0.003696	0.0024668	0.0018508	0.0014812	0.0010584	0.0007392
147	7.336	4.9	3.668	2.45	1.8368	1.47	1.05	0.7336	0.49	0.3668	0.245	0.245	0.147	0.105	0.07336	0.049	0.03668	0.0245	0.018368	0.0147	0.0105	0.007336	0.0049	0.003668	0.00245	0.0018368	0.00147	0.00105	0.0007336
148	7.28	4.872	3.64	2.4304	1.8228	1.4588	1.0416	0.728	0.4872	0.364	0.24304	0.24304	0.14588	0.10416	0.0728	0.04872	0.0364	0.024304	0.018228	0.014588	0.010416	0.00728	0.004872	0.00364	0.0024304	0.0018228	0.0014588	0.0010416	0.000728
149	7.224	4.816	3.612	2.4136	1.8088	1.4476	1.0332	0.7224	0.4816	0.3612	0.24136	0.24136	0.14476	0.10332	0.07224	0.04816	0.03612	0.024136	0.018088	0.014476	0.010332	0.007224	0.004816	0.003612	0.0024136	0.0018088	0.0014476	0.0010332	0.0007224
150	7.196	4.788	3.584	2.394	1.7976	1.4364	1.0276	0.7196	0.4788	0.3584	0.2394	0.2394	0.14364	0.10276	0.07196	0.04788	0.03584	0.02394	0.017976	0.014364	0.010276	0.007196	0.004788	0.003584	0.002394	0.0017976	0.0014364	0.0010276	0.0007196
151	7.14	4.76	3.556	2.38	1.7836	1.428	1.0192	0.714	0.476	0.3556	0.238	0.238	0.1428	0.10192	0.0714	0.0476	0.03556	0.0238	0.017836	0.01428	0.010192	0.00714	0.00476	0.003556	0.00238	0.0017836	0.001428	0.0010192	0.000714
152	7.084	4.732	3.556	2.3632	1.7724	1.4168	1.0136	0.7084	0.4732	0.3556	0.23632	0.23632	0.14168	0.10136	0.07084	0.04732	0.03556	0.023632	0.017724	0.014168	0.010136	0.007084	0.004732	0.003556	0.0023632	0.0017724	0.0014168	0.0010136	0.0007084
153	7.056	4.704	3.528	2.3492	1.7612	1.4084	1.0052	0.7056	0.4704	0.3528	0.23492	0.23492	0.14084	0.10052	0.07056	0.04704	0.03528	0.023492	0.017612	0.014084	0.010052	0.007056	0.004704	0.003528	0.0023492	0.0017612	0.0014084	0.0010052	0.0007056
154	7	4.676	3.5	2.3324	1.75	1.4	0.9996	0.7	0.4676	0.35	0.23324	0.23324	0.14	0.09996	0.07	0.04676	0.035	0.023324	0.0175	0.014	0.009996	0.007	0.004676	0.0035	0.0023324	0.00175	0.0014	0.0009996	0.0007
155	6.972	4.648	3.472	2.3184	1.7388	1.3916	0.994	0.6972	0.4648	0.3472	0.23184	0.23184	0.13916	0.0994	0.06972	0.04648	0.03472	0.023184	0.017388	0.013916	0.00994	0.006972	0.004648	0.003472	0.0023184	0.0017388	0.0013916	0.000994	0.0006972
156	6.916	4.62	3.472	2.3072	1.7304	1.3832	0.9884	0.6916	0.462	0.3472	0.23072	0.23072	0.13832	0.09884	0.06916	0.0462	0.03472	0.023072	0.017304	0.013832	0.009884	0.006916	0.00462	0.003472	0.0023072	0.0017304	0.0013832	0.0009884	0.0006916
157	6.888	4.592	3.444	2.2932	1.7192	1.3776	0.9828	0.6888	0.4592	0.3444	0.22932	0.22932	0.13776	0.09828	0.06888	0.04592	0.03444	0.022932	0.017192	0.013776	0.009828	0.006888	0.004592	0.003444	0.0022932	0.0017192	0.0013776	0.0009828	0.0006888
158	6.86	4.564	3.416	2.282	1.7108	1.3692	0.9772	0.686	0.4564	0.3416	0.2282	0.2282	0.13692	0.09772	0.0686	0.04564	0.03416	0.02282	0.017108	0.013692	0.009772	0.00686	0.004564	0.003416	0.002282	0.0017108	0.0013692	0.0009772	0.000686
159	6.804	4.536	3.416	2.2708	1.7024	1.3636	0.9744	0.6804	0.4536	0.3416	0.22708	0.22708	0.13636	0.09744	0.06804	0.04536	0.03416	0.022708	0.017024	0.013636	0.009744	0.006804	0.004536	0.003416	0.0022708	0.0017024	0.0013636	0.0009744	0.0006804
160	6.776	4.508	3.388	2.2596	1.694	1.3552	0.9688	0.6776	0.4508	0.3388	0.22596	0.22596	0.13552	0.09688	0.06776	0.04508	0.03388	0.022596	0.01694	0.013552	0.009688	0.006776	0.004508	0.003388	0.0022596	0.001694	0.0013552	0.0009688	0.0006776
161	6.748	4.508	3.388	2.2512	1.6884	1.3496	0.9632	0.6748	0.4508	0.3388	0.22512	0.22512	0.13496	0.09632	0.06748	0.04508	0.03388	0.022512	0.016884	0.013496	0.009632	0.006748	0.004508	0.003388	0.0022512	0.0016884	0.0013496	0.0009632	0.0006748
162	6.72	4.48	3.36	2.24	1.68	1.344	0.9604	0.672	0.448	0.336	0.224	0.224	0.1344	0.09604	0.0672	0.0448	0.0336	0.0224	0.0168	0.01344	0.009604	0.00672	0.00448	0.00336	0.00224	0.00168	0.001344	0.0009604	0.000672
163	6.692	4.452	3.36	2.2316	1.6744	1.3384	0.9576	0.6692	0.4452	0.336	0.22316	0.22316	0.13384	0.09576	0.06692	0.04452	0.0336	0.022316	0.016744	0.013384	0.009576	0.006692	0.004452	0.00336	0.0022316	0.0016744	0.0013384	0.0009576	0.0006692
164	6.664	4.452	3.332	2.2232	1.666	1.3328	0.952	0.6664	0.4452	0.3332	0.22232	0.22232	0.13328	0.0952	0.06664	0.04452	0.03332	0.022232	0.01666	0.013328	0.00952	0.006664	0.004452	0.003332	0.0022232	0.001666	0.0013328	0.000952	0.0006664
165	6.636	4.424	3.332	2.2148	1.6604	1.33	0.9492	0.6636	0.4424	0.3332	0.22148	0.22148	0.133	0.09492	0.06636	0.04424	0.03332	0.022148	0.016604	0.0133	0.009492	0.006636	0.004424	0.003332	0.0022148	0.0016604	0.00133	0.0009492	0.0006636
166	6.636	4.424	3.304	2.2064	1.6548	1.3244	0.9464	0.6636	0.4424	0.3304	0.22064	0.22064	0.13244	0.09464	0.06636	0.04424	0.03304	0.022064	0.016548	0.013244	0.009464	0.006636	0.004424	0.003304	0.0022064	0.0016548	0.0013244	0.0009464	0.0006636
167	6.608	4.396	3.304	2.2008	1.6492	1.3216	0.9436	0.6608	0.4396	0.3304	0.22008	0.22008	0.13216	0.09436	0.06608	0.04396	0.03304	0.022008	0.016492	0.013216	0.009436	0.006608	0.004396	0.003304	0.0022008	0.0016492	0.0013216	0.0009436	0.0006608
168	6.58	4.396	3.304	2.1952	1.6464	1.316	0.9408	0.658	0.4396	0.3304	0.21952	0.21952	0.1316	0.09408	0.0658	0.04396	0.03304	0.021952	0.016464	0.01316	0.009408	0.00658	0.004396	0.003304	0.0021952	0.0016464	0.001316	0.0009408	0.000658
169	6.552	4.368	3.276	2.1896	1.6408	1.3132	0.938	0.6552	0.4368	0.3276	0.21896	0.21896	0.13132	0.0938	0.06552	0.04368	0.03276	0.021896	0.016408	0.013132	0.00938	0.006552	0.004368	0.003276	0.0021896	0.0016408	0.0013132	0.000938	0.0006552
170	6.552	4.368	3.276	2.184	1.638	1.3104	0.9352	0.6552	0.4368	0.3276	0.2184	0.2184	0.13104	0.09352	0.06552	0.04368	0.03276	0.02184	0.01638	0.013104	0.009352	0.006552	0.004368	0.003276	0.002184	0.001638	0.0013104	0.0009352	0.0006552
171	6.524	4.368	3.276	2.1784	1.6352	1.3076	0.9324	0.6524	0.4368	0.3276	0.21784	0.21784	0.13076	0.09324	0.06524	0.04368	0.03276	0.021784	0.016352	0.013076	0.009324	0.006524	0.004368	0.003276	0.0021784	0.0016352	0.0013076	0.0009324	0.0006524
172	6.524	4.34	3.248	2.1756	1.6296	1.3048	0.9324	0.6524	0.434	0.3248	0.21756	0.21756	0.13048	0.09324	0.06524	0.0434	0.03248	0.021756	0.016296	0.013048	0.009324	0.006524	0.00434	0.003248	0.0021756	0.0016296	0.0013048	0.0009324	0.0006524
173	6.524	4.34	3.248	2.17	1.6268	1.302	0.9296	0.6524	0.434	0.3248	0.217	0.217	0.1302	0.09296	0.06524	0.0434	0.03248	0.0217	0.016268	0.01302	0.009296	0.006524	0.00434	0.003248	0.00217	0.0016268	0.001302	0.0009296	0.0006524
174	6.496	4.34	3.248	2.1672	1.6268	1.2992	0.9296	0.6496	0.434	0.3248	0.21672	0.21672	0.12992	0.09296	0.06496	0.0434	0.03248	0.021672	0.016268	0.012992	0.009296	0.006496	0.00434	0.003248	0.0021672	0.0016268	0.0012992	0.0009296	0.0006496
175	6.496	4.34	3.248	2.1644	1.624	1.2992	0.9268	0.6496	0.434	0.3248	0.21644	0.21644	0.12992	0.09268	0.06496	0.0434	0.03248	0.021644	0.01624	0.012992	0.009268	0.006496	0.00434	0.003248	0.0021644	0.001624	0.0012992	0.0009268	0.0006496
176	6.496	4.312	3.248	2.1616	1.6212	1.2964	0.9268	0.6496	0.4312	0.3248	0.21616	0.21616	0.12964	0.09268	0.06496	0.04312	0.03248	0.021616	0.016212	0.012964	0.009268	0.006496	0.004312	0.003248	0.0021616	0.0016212	0.0012964	0.0009268	0.0006496
177	6.496	4.312	3.248	2.1616	1.6212	1.2964	0.9268	0.6496	0.4312	0.3248	0.21616	0.21616	0.12964	0.09268	0.06496	0.04312	0.03248	0.021616	0.016212	0.012964	0.009268	0.006496	0.004312	0.003248	0.0021616	0.0016212	0.0012964	0.0009268	0.0006496
178	6.468	4.312	3.248	2.1588	1.6184	1.2964	0.9268	0.6468	0.4312	0.3248	0.21588	0.21588	0.12964	0.09268	0.06468	0.04312	0.03248	0.021588	0.016184	0.012964	0.009268	0.006468	0.004312	0.003248	0.0021588	0.0016184	0.0012964	0.0009268	0.0006468
179	6.468	4.312	3.248	2.1588	1.6184	1.2964	0.924	0.6468	0.4312	0.3248	0.21588	0.21588	0.12964	0.0924	0.06468	0.04312	0.03248	0.021588	0.016184	0.012964	0.00924	0.006468	0.004312	0.003248	0.0021588	0.0016184	0.0012964	0.000924	0.0006468
180	6.468	4.312	3.248	2.1588	1.6184	1.2964	0.924	0.6468	0.4312	0.3248	0.21588	0.21588	0.12964	0.0924	0.06468	0.04312	0.03248	0.021588	0.016184	0.012964	0.00924	0.006468	0.004312	0.003248	0.0021588	0.0016184	0.0012964	0.000924	0.0006468
Integral rotational excitation cross section	5264	3780	2968	2108.4	1652	1363.6	1019.2	747.6	523.6	406	285.6	220.08	180.32	133.56	96.88	67.2	51.8	35.84	27.524	22.456	16.492	11.9	8.176	6.272	4.312	3.304	2.6852	1.9628	1.4084
(10-20m2)
